# Supplementary material for: Prevalence of irritable bowel syndrome and its association to mental health among the private university students of Dhaka, Bangladesh
Source: PLOS Glob Public Health. 2025 May 22;5(5):e0004670. doi: 10.1371/journal.pgph.0004670 (PMC12097621; doi:10.1371/journal.pgph.0004670)
Supplement: S1 Data — (XLS) [file pgph.0004670.s001.xls]

## Sheet: Sheet1
gen	age	edu_lv	marstat	place_l	ed_fs	edu_choice	edu_satis	smok_s	phy_lev	skip_brkfst	frt_eating	veg_eat	sleep_cat	ht	wt	bmi_sc	BMI_C	Q_DASS1_s	Q_DASS2_a	Q_DASS3_d	Q_DASS4_a	Q_DASS5_d	Q_DASS6_s	Q_DASS7_a	Q_DASS8_s	Q_DASS9_a	Q_DASS10_d	Q_DASS11_s	Q_DASS12_s	Q_DASS13_d	Q_DASS14_s	Q_DASS15_a	Q_DASS16_d	Q_DASS17_d	Q_DASS18_s	Q_DASS19_a	Q_DASS20_a	Q_DASS21_d	dep_score	anx_score	str_score	Dep_cat	anx_cat	Stress_cat	dep_yn	anx_yn	str_yn	rome_III_1	rome_III_2
1	1	1	2	2	1	1	1	2	1	1	2	2	2	173	64	21.3839	0	1	0	1	0	2	1	1	1	1	1	1	0	2	2	1	1	0	0	1	3	2	18	14	12	3	3	1	1	1	0	4	1
1	1	1	2	1	1	1	1	2	3	1	1	1	1	180	65	20.0617	0	1	3	3	3	1	1	0	3	1	2	3	3	3	3	3	3	3	3	2	0	3	36	24	34	5	5	4	1	1	1	4	0
1	1	1	2	2	1	1	1	2	3	1	1	1	1	175	65	21.2245	0	1	3	3	3	1	1	0	3	1	2	2	3	3	3	3	3	3	3	2	0	3	36	24	32	5	5	4	1	1	1	3	0
1	1	1	2	2	1	1	1	2	2	2	1	1	1	170	70	24.2215	0	0	0	0	0	0	0	0	0	0	0	0	0	0	0	0	0	0	0	0	0	0	0	0	0	1	1	1	0	0	0	1	0
1	2	1	2	1	1	2	2	2	2	1	2	1	1	172	74	25.0135	1	2	1	2	2	1	2	1	2	1	3	1	3	1	0	2	0	1	2	1	0	2	20	16	24	3	4	3	1	1	1	1	0
1	2	1	2	1	1	1	1	2	2	1	2	1	1	187	77	22.0195	0	1	2	1	1	1	2	0	2	1	2	2	2	2	2	2	1	1	2	1	2	1	18	18	26	3	4	4	1	1	1	1	0
1	1	1	2	2	1	1	1	2	1	1	2	3	2	165	66	24.2424	0	2	3	2	1	2	1	2	2	1	2	1	3	3	3	2	2	1	1	3	2	2	28	28	26	5	5	4	1	1	1	1	0
1	1	1	2	2	1	1	1	1	2	2	2	2	2	178	84	26.5118	1	0	0	0	0	1	1	0	1	0	1	0	0	0	0	1	0	1	1	0	0	1	8	2	6	1	1	1	0	0	0	1	0
1	1	1	2	2	1	1	1	1	2	1	1	1	1	170	77	26.6436	1	0	0	0	0	0	0	1	0	0	1	0	0	0	0	0	0	0	1	0	1	0	2	4	2	1	1	1	0	0	0	1	0
1	1	1	2	1	1	1	1	2	3	2	2	1	2	180	82	25.3086	1	1	0	1	0	0	0	0	1	0	0	1	0	1	0	0	0	1	1	0	0	1	8	0	8	1	1	1	0	0	0	1	0
1	1	1	2	1	1	1	2	2	3	2	1	1	2	180	75	23.1481	0	0	1	1	0	0	0	0	0	1	1	0	1	2	2	1	2	2	1	0	0	1	18	6	8	3	1	1	1	0	0	1	0
1	1	1	2	2	1	1	1	2	1	1	1	2	2	178	72	22.7244	0	1	1	1	3	1	2	3	0	1	1	1	1	2	1	1	1	1	1	3	1	0	14	26	14	3	5	1	1	1	0	1	0
1	1	1	2	1	1	1	1	2	3	2	2	1	3	185	98	28.634	1	1	0	0	0	0	1	1	0	1	0	0	0	0	0	0	0	1	1	0	0	0	2	4	6	1	1	1	0	0	0	3	0
1	2	1	2	2	1	1	1	1	3	1	2	3	2	172	82	27.7177	1	2	1	1	1	2	0	1	0	2	1	1	2	2	1	1	1	1	0	1	0	0	16	14	12	3	3	1	1	1	0	3	0
1	1	1	2	2	1	1	1	1	2	1	1	1	1	168	80	28.3447	1	0	0	2	0	0	0	0	0	0	0	0	0	0	0	0	0	0	1	1	0	0	4	2	2	1	1	1	0	0	0	1	0
1	2	2	1	2	2	1	1	2	2	2	2	2	2	170	60	20.7612	0	3	2	2	2	2	0	1	2	1	2	2	2	2	1	2	2	2	1	1	0	1	26	18	22	4	4	3	1	1	1	3	1
1	1	1	2	1	1	1	2	2	3	2	1	1	2	180.34	75	23.0609	0	0	1	1	0	0	0	0	0	1	1	0	1	2	2	1	2	2	1	0	0	1	18	6	8	3	1	1	1	0	0	1	0
1	2	2	1	1	1	1	2	2	2	2	3	3	2	161	68	26.2336	1	2	1	2	1	2	2	1	1	2	2	1	2	1	2	1	2	1	2	1	0	3	26	14	24	4	3	3	1	1	1	1	0
1	1	1	2	1	1	1	1	2	1	1	1	1	1	170	60	20.7612	0	1	1	1	1	1	1	1	1	1	1	1	1	1	1	1	1	1	1	1	1	1	14	14	14	3	3	1	1	1	0	5	0
1	2	1	2	1	1	1	1	2	2	2	3	1	2	171	64	21.8871	0	1	1	1	1	2	2	2	1	2	1	1	2	1	2	1	1	2	3	1	2	2	20	20	24	3	5	3	1	1	1	1	0
1	1	1	2	1	1	1	1	2	1	1	1	1	1	164	62	23.0518	0	1	1	1	1	1	1	1	1	1	1	1	1	1	1	1	1	1	1	1	1	1	14	14	14	3	3	1	1	1	0	4	0
1	2	2	2	1	1	1	1	2	2	1	3	2	1	161	65	25.0762	1	1	1	1	0	0	0	0	0	0	0	0	0	0	0	0	0	0	0	0	0	0	2	2	2	1	1	1	0	0	0	1	0
1	2	2	2	2	1	1	1	2	3	1	2	2	2	170	68	23.5294	0	0	2	2	2	3	1	1	2	1	1	2	1	1	2	2	1	2	2	2	2	1	22	24	20	4	5	3	1	1	1	1	0
1	1	1	2	2	1	1	1	2	1	1	3	1	1	170	75	25.9516	1	2	0	3	2	2	2	0	2	2	3	2	1	3	2	2	3	3	3	2	2	3	40	20	28	5	5	4	1	1	1	4	0
1	2	2	2	1	2	1	1	2	2	2	2	1	2	165	67	24.6097	0	1	0	0	0	0	0	0	0	0	0	0	0	0	0	0	0	0	0	0	0	0	0	0	2	1	1	1	0	0	0	3	0
1	1	1	2	1	1	1	1	2	1	1	3	2	2	170	80	27.6817	1	1	1	1	1	2	1	0	0	1	1	2	2	1	1	1	0	1	1	1	1	1	14	12	16	3	3	2	1	1	1	4	0
1	1	1	2	2	1	2	1	2	2	2	1	1	1	170	85	29.4118	1	0	0	1	0	0	1	0	1	2	1	1	0	2	3	1	0	0	1	1	0	1	10	8	14	2	2	1	1	1	0	3	0
1	1	1	2	2	1	1	1	2	3	1	1	1	2	164	56	20.8209	0	0	0	1	1	1	1	1	0	1	1	0	0	0	0	0	0	0	0	0	0	0	6	6	2	1	1	1	0	0	0	3	0
1	1	1	2	2	1	1	1	2	1	2	2	2	1	174	78	25.763	1	0	0	0	0	0	0	0	0	1	0	0	0	0	1	1	0	0	1	0	0	0	0	4	4	1	1	1	0	0	0	1	0
1	2	1	2	2	1	1	1	1	2	1	2	1	2	180	85	26.2346	1	1	2	1	2	1	1	2	2	1	1	1	1	1	1	2	1	1	1	1	2	3	18	24	16	3	5	2	1	1	1	3	0
1	1	1	2	2	1	1	1	2	1	2	2	2	2	178	70	22.0932	0	1	0	0	0	0	0	0	0	0	0	0	0	0	0	0	0	0	0	0	0	0	0	0	2	1	1	1	0	0	0	1	0
1	1	1	2	2	1	1	1	2	2	2	1	2	2	178	70	22.0932	0	0	0	0	0	0	0	0	0	0	0	0	0	0	0	0	0	0	0	0	0	0	0	0	0	1	1	1	0	0	0	1	0
1	1	1	2	2	1	1	1	2	3	2	3	3	2	178	70	22.0932	0	2	0	1	1	1	1	1	0	0	2	2	2	1	1	1	1	1	1	1	1	1	16	10	18	3	3	2	1	1	1	3	0
1	1	1	2	2	1	1	1	2	2	1	2	1	2	174	75	24.7721	0	1	0	0	0	0	0	0	0	0	0	1	0	0	0	0	0	0	0	0	0	0	0	0	4	1	1	1	0	0	0	3	0
1	3	1	1	2	2	1	1	2	2	1	1	1	2	152	65	28.1337	1	0	0	0	0	0	0	0	0	0	0	0	0	0	0	0	0	0	0	0	0	0	0	0	0	1	1	1	0	0	0	4	1
1	2	1	1	1	1	2	2	2	1	2	2	1	2	175	83	27.102	1	1	1	1	0	3	2	2	2	2	2	2	2	1	2	2	2	2	1	2	2	2	26	22	24	4	5	3	1	1	1	3	0
1	1	1	2	1	1	1	1	1	1	1	3	3	2	163	55	20.7008	0	0	3	1	0	0	0	1	0	2	0	1	1	2	3	1	2	2	3	2	0	3	20	18	16	3	4	2	1	1	1	4	0
1	1	1	2	2	2	1	1	2	2	1	2	1	2	2133	85	0.186826	1	1	1	0	0	0	1	2	1	0	0	0	1	1	1	1	1	1	0	0	0	0	6	8	10	1	2	1	0	1	0	1	0
1	3	2	1	2	2	1	1	1	3	1	1	1	1	172	92	31.0979	1	0	1	0	0	0	0	0	0	0	0	0	0	0	0	0	0	0	0	0	0	0	0	2	0	1	1	1	0	0	0	1	0
1	1	1	2	1	1	1	1	2	2	1	2	1	2	170	54	18.6851	0	0	0	0	0	1	1	0	1	0	1	1	1	1	1	0	2	1	1	0	0	1	14	0	12	3	1	1	1	0	0	3	0
1	1	1	2	2	1	1	1	2	2	1	2	2	2	168	55	19.487	0	0	1	0	0	2	0	0	0	1	1	1	1	2	0	1	1	1	0	0	1	1	16	8	4	3	2	1	1	1	0	1	0
1	1	1	2	1	2	1	1	2	2	2	1	1	2	167	68	24.3824	0	0	2	3	3	3	2	3	3	3	3	2	3	3	3	3	3	3	3	3	3	3	42	40	32	5	5	4	1	1	1	3	0
1	2	1	2	1	2	1	1	2	1	2	2	2	1	168	65	23.03	0	1	1	0	0	0	1	0	0	0	0	0	0	0	0	0	0	0	0	0	0	0	0	2	4	1	1	1	0	0	0	3	0
1	2	1	2	1	2	1	1	2	3	1	3	1	1	176	72	23.2438	0	2	1	1	1	0	1	1	1	0	0	1	0	0	3	0	0	0	3	1	1	0	2	10	22	1	3	3	0	1	1	1	0
1	2	1	1	2	2	1	1	2	2	2	2	1	1	165	75	27.5482	1	0	0	0	0	0	0	0	0	0	0	0	0	0	0	0	0	0	0	0	0	0	0	0	0	1	1	1	0	0	0	3	0
1	1	1	2	1	2	1	1	2	2	1	2	1	2	162	62	23.6244	0	1	1	0	0	1	1	1	2	1	1	1	1	0	0	1	0	1	1	0	0	1	8	8	14	1	2	1	0	1	0	4	0
1	1	1	1	2	1	1	1	2	2	1	2	2	2	178	70	22.0932	0	1	1	0	1	1	1	1	1	1	0	1	1	1	3	1	3	1	1	1	1	1	14	14	18	3	3	2	1	1	1	4	0
1	1	1	2	1	2	1	2	2	2	2	1	1	2	168	60	21.2585	0	2	1	1	0	0	1	0	0	1	0	0	0	1	0	0	0	0	0	0	0	1	6	4	6	1	1	1	0	0	0	3	0
1	1	1	1	1	2	1	1	1	2	2	2	1	2	196	80	20.8247	0	0	0	0	0	0	0	1	8	1	0	0	0	0	1	0	0	0	0	0	0	0	0	4	18	1	1	2	0	0	1	3	0
1	2	1	2	1	1	1	2	2	1	2	1	1	2	170	58	20.0692	0	1	0	0	0	0	1	0	0	1	0	0	0	0	0	0	0	0	0	0	0	0	0	2	4	1	1	1	0	0	0	3	0
1	1	1	2	1	1	2	2	2	1	2	1	1	1	167	70	25.0995	1	1	2	0	0	0	3	1	3	2	0	2	2	1	3	1	3	2	0	0	0	1	14	12	28	3	3	4	1	1	1	4	0
1	2	1	2	1	1	1	1	2	2	2	1	1	2	175	70	22.8571	0	0	0	0	0	1	1	1	1	1	0	0	0	0	0	0	0	0	0	0	0	0	2	4	4	1	1	1	0	0	0	3	0
1	2	2	2	2	2	1	1	1	1	1	1	1	1	162	65	24.7676	0	1	1	2	1	1	2	2	2	2	1	2	1	2	2	2	1	1	2	1	1	2	20	20	24	3	5	3	1	1	1	2	0
1	2	1	2	1	2	1	1	2	2	2	1	1	2	170	78	26.9896	1	0	0	0	0	1	0	0	0	0	0	0	0	0	0	1	0	0	0	0	0	0	2	2	0	1	1	1	0	0	0	1	0
1	2	1	2	1	2	1	1	2	2	2	1	2	2	170	53	18.3391	1	1	1	1	1	1	1	1	1	1	0	1	1	1	1	1	1	0	1	1	1	1	10	14	14	2	3	1	1	1	0	3	0
1	1	1	2	2	1	1	1	2	2	2	1	1	2	184	73	21.5619	0	1	1	1	1	1	0	0	0	0	0	0	0	0	0	0	0	0	0	0	0	0	4	4	2	1	1	1	0	0	0	2	0
1	2	1	2	2	2	1	1	2	2	2	2	2	2	153	62	26.4855	1	0	0	0	0	0	2	0	0	1	0	0	0	1	0	0	0	0	0	0	0	0	2	2	4	1	1	1	0	0	0	2	0
2	1	1	1	2	2	1	1	1	2	2	2	1	2	165	45	16.5289	1	0	1	0	0	1	0	0	1	1	0	1	1	1	3	1	0	1	3	1	0	1	8	8	18	1	2	2	0	1	1	1	0
1	1	1	2	1	1	1	1	1	1	2	1	1	1	180	80	24.6914	0	1	1	0	0	0	0	0	0	0	0	0	0	0	0	0	0	0	0	0	0	0	0	2	2	1	1	1	0	0	0	5	0
1	2	1	1	1	2	1	1	2	2	2	2	1	2	170	60	20.7612	0	1	1	0	1	0	0	0	0	0	0	0	0	0	0	0	0	0	0	0	0	0	0	4	2	1	1	1	0	0	0	2	0
1	2	1	2	1	2	1	1	2	2	2	2	1	2	179	75	23.4075	0	0	0	0	0	0	0	0	0	0	1	1	0	1	0	1	1	1	0	0	0	1	10	2	2	2	1	1	1	0	0	2	0
1	2	1	2	1	1	1	1	2	2	1	2	1	2	150	55	24.4444	0	0	0	0	0	0	0	0	0	2	0	0	0	0	3	0	0	0	0	0	3	0	0	10	6	1	3	1	0	1	0	3	0
1	1	1	1	1	2	1	1	2	3	2	2	1	1	184	78	23.0388	0	1	0	0	0	0	0	1	0	0	0	0	0	0	0	0	0	0	0	0	0	0	0	2	2	1	1	1	0	0	0	1	0
1	2	1	2	1	2	1	1	2	2	2	2	1	2	182	62	18.7175	0	1	0	1	0	0	0	0	0	0	1	0	0	0	0	0	0	0	0	0	0	1	6	0	2	1	1	1	0	0	0	1	0
1	2	1	2	2	2	1	1	2	3	2	1	1	2	155	70	29.1363	1	0	0	0	0	0	0	0	0	0	0	0	0	0	0	0	0	0	0	0	0	0	0	0	0	1	1	1	0	0	0	1	0
2	2	1	2	1	1	1	1	1	3	2	2	1	2	156	51	20.9566	0	0	1	0	0	0	0	0	0	0	0	0	0	0	0	0	0	0	0	0	0	0	0	2	0	1	1	1	0	0	0	4	0
1	2	1	2	1	2	1	1	2	1	1	1	1	1	167	53	19.0039	0	0	3	0	0	0	0	0	0	0	0	0	0	0	0	0	0	0	0	0	0	0	0	6	0	1	1	1	0	0	0	1	0
2	1	1	2	2	1	2	1	2	2	2	2	2	2	180	165	50.9259	1	0	0	0	0	0	1	2	0	0	0	0	0	0	0	0	0	0	3	2	0	0	0	8	8	1	2	1	0	1	0	3	1
1	1	1	2	2	2	1	1	2	2	2	2	1	2	190	74	20.4986	0	0	0	0	0	0	0	0	1	0	1	0	0	0	1	1	0	0	0	0	0	0	2	2	4	1	1	1	0	0	0	1	0
2	1	1	2	1	1	1	1	2	1	1	2	1	1	157	53	21.5019	0	2	1	1	0	1	0	1	0	2	1	1	2	2	1	1	1	1	2	1	1	3	20	14	16	3	3	2	1	1	1	4	1
1	2	2	2	2	2	1	1	2	1	1	2	1	1	154	52	21.9261	0	1	1	1	1	1	1	1	1	0	0	1	1	1	1	0	1	0	0	1	0	1	10	8	12	2	2	1	1	1	0	4	1
2	2	2	2	2	2	1	1	1	1	1	2	1	2	164	60	22.3081	0	0	0	0	0	0	0	0	0	0	0	1	0	0	0	0	0	0	0	0	0	0	0	0	2	1	1	1	0	0	0	3	0
1	2	2	2	2	1	1	1	2	1	1	2	1	1	159	51	20.1733	0	2	1	3	1	3	2	2	1	2	3	3	3	3	3	3	3	3	3	1	2	3	42	24	34	5	5	4	1	1	1	4	0
2	1	1	2	2	1	1	1	2	1	2	2	1	1	155	52	21.6441	0	0	0	0	0	2	0	2	0	1	1	1	1	1	2	2	1	1	1	1	1	1	14	14	10	3	3	1	1	1	0	1	1
1	2	2	1	1	2	1	1	2	2	1	1	3	2	164	62	23.0518	0	2	2	0	1	0	0	0	0	0	0	0	0	0	0	0	0	0	0	0	0	0	0	6	4	1	1	1	0	0	0	1	1
2	2	2	2	1	1	1	1	1	2	1	2	1	2	164	62	23.0518	0	0	1	1	0	0	0	0	0	0	0	0	0	0	0	0	0	0	0	0	0	0	2	2	0	1	1	1	0	0	0	4	1
1	2	2	1	1	1	1	1	2	1	1	2	1	2	152	52	22.5069	0	1	1	0	1	1	2	2	2	2	2	2	2	1	1	2	1	0	1	1	1	1	12	20	22	2	5	3	1	1	1	2	0
2	3	2	1	2	1	1	1	2	3	1	2	2	2	158	75	30.0433	1	1	1	1	0	0	1	0	1	0	1	1	2	1	3	0	1	0	1	1	0	1	10	4	20	2	1	3	1	0	1	4	0
1	2	1	2	2	1	1	1	2	1	2	2	1	2	150	75	33.3333	1	1	1	1	3	2	2	0	1	2	2	2	2	2	2	1	2	2	2	1	2	3	28	20	24	5	5	3	1	1	1	5	0
2	1	1	2	1	1	1	1	2	3	2	3	1	1	168	50	17.7154	1	0	1	2	3	3	2	3	3	2	3	2	3	3	3	2	3	3	2	2	1	3	40	28	30	5	5	4	1	1	1	3	1
1	2	1	2	2	1	1	1	2	2	1	3	1	2	158	74	29.6427	1	1	1	2	1	0	1	2	3	1	2	2	2	3	2	2	2	3	2	1	3	2	28	22	26	5	5	4	1	1	1	5	0
2	3	1	1	1	2	1	1	2	1	2	3	1	2	162	72	27.4348	1	1	0	1	0	1	1	1	2	1	2	1	1	1	3	0	2	2	1	1	0	2	22	6	20	4	1	3	1	0	1	1	1
1	3	2	1	1	2	1	1	2	2	1	1	1	2	167	53	19.0039	0	1	1	0	0	1	1	0	1	1	0	0	1	1	1	0	1	1	1	1	0	0	8	6	12	1	1	1	0	0	0	1	0
2	3	2	2	1	2	2	1	2	3	1	1	1	1	167	75	26.8923	1	0	0	0	0	0	0	0	0	0	0	0	0	0	0	0	0	0	0	0	0	0	0	0	0	1	1	1	0	0	0	1	0
1	1	1	2	2	1	1	1	2	1	2	1	1	2	155	50	20.8117	0	1	1	1	2	2	1	3	0	0	1	3	2	0	1	2	3	1	0	2	1	0	16	22	16	3	5	2	1	1	1	3	1
2	2	2	1	1	1	1	1	2	1	2	1	1	2	158	65	26.0375	1	0	1	1	0	0	1	1	1	1	1	1	1	1	1	1	1	1	1	1	1	1	12	12	12	2	3	1	1	1	0	1	0
1	2	2	1	2	1	1	1	2	2	2	2	1	1	152	56	24.2382	0	0	1	1	0	0	0	0	1	1	1	1	1	1	1	0	1	0	0	0	0	0	8	4	8	1	1	1	0	0	0	4	0
2	1	1	2	2	1	1	1	2	1	1	3	3	2	162	50	19.052	0	0	1	0	0	0	1	0	0	1	1	1	1	1	1	1	1	1	1	0	0	1	10	6	10	2	1	1	1	0	0	3	0
1	1	1	2	1	1	1	1	2	1	1	3	2	2	162	48	18.2899	1	1	1	0	0	0	0	0	1	1	1	1	1	1	1	1	1	1	1	0	0	1	10	6	12	2	1	1	1	0	0	4	0
2	3	2	1	2	1	1	1	2	2	2	1	1	2	176	90	29.0548	1	1	0	0	1	0	1	1	1	0	0	1	1	1	0	0	0	0	1	0	0	0	2	4	12	1	1	1	0	0	0	1	0
1	3	2	1	1	1	2	1	2	1	2	2	1	1	162	64	24.3865	0	0	1	2	2	3	1	1	2	1	1	2	1	2	2	1	2	2	2	2	2	1	26	20	20	4	5	3	1	1	1	3	1
1	1	1	2	1	1	1	1	2	1	1	3	1	2	167	48	17.2111	1	1	1	1	2	2	2	1	3	0	0	1	3	2	2	0	1	2	3	1	0	2	20	10	30	3	3	4	1	1	1	3	0
1	3	2	1	1	2	1	1	1	2	2	1	1	2	168	62	21.9671	0	2	3	0	2	0	0	0	2	3	1	2	2	3	3	3	1	0	3	0	0	0	10	22	28	2	5	4	1	1	1	4	0
2	2	1	2	2	1	2	2	2	1	2	2	1	2	156	54	22.1894	0	2	0	2	1	2	2	1	1	0	2	1	2	2	3	2	2	2	2	2	2	2	28	16	26	5	4	4	1	1	1	4	0
1	3	2	2	1	1	1	1	2	2	2	1	1	1	166	65	23.5883	0	0	2	1	0	0	0	1	2	2	0	2	0	2	3	1	0	0	3	3	1	1	8	20	20	1	5	3	0	1	1	3	0
2	1	1	2	2	1	1	2	2	2	1	1	2	1	162	55	20.9572	0	0	1	2	0	0	0	1	1	0	0	0	0	1	1	1	0	3	1	1	0	2	16	8	6	3	2	1	1	1	0	3	1
1	2	2	2	2	1	2	2	2	3	2	2	1	1	170	62	21.4533	0	2	3	3	3	3	3	3	3	3	3	3	3	3	3	3	3	3	3	3	3	3	42	42	40	5	5	5	1	1	1	4	1
1	3	2	2	1	2	1	1	1	1	2	2	1	1	165	73	26.8136	1	0	0	0	0	0	1	0	2	0	0	1	1	0	3	2	0	0	0	2	0	0	0	8	16	1	2	2	0	1	1	3	0
1	3	2	2	2	2	1	1	2	2	2	1	1	2	152	51	22.0741	0	1	1	1	1	0	1	1	1	1	1	1	1	1	1	1	0	2	2	2	2	1	12	18	16	2	4	2	1	1	1	4	0
2	2	2	1	2	1	1	1	2	2	1	1	1	3	167	67	24.0238	0	2	2	0	0	0	0	2	0	1	1	2	2	2	0	0	0	1	2	0	0	1	10	10	16	2	3	2	1	1	1	3	1
2	3	2	1	1	2	1	1	2	1	1	2	1	2	170	761	26.3	1	1	1	1	1	0	2	1	2	0	0	1	0	0	0	0	0	0	0	1	2	0	2	12	12	1	3	1	0	1	0	4	1
2	3	2	1	2	2	1	1	2	2	2	1	1	1	160	80	31.25	1	0	1	1	0	0	0	0	0	0	0	2	0	0	0	0	0	0	0	0	0	1	4	2	4	1	1	1	0	0	0	1	1
2	2	2	2	1	1	1	1	2	1	1	2	1	2	152	55	23.8054	0	0	0	0	0	1	0	0	0	0	0	0	0	0	1	0	1	0	0	0	0	0	4	0	2	1	1	1	0	0	0	3	1
2	2	2	1	2	1	1	1	2	1	1	2	2	2	155	60	24.974	0	1	0	1	0	1	2	2	2	2	1	2	2	2	2	2	2	2	2	2	2	2	22	20	26	4	5	4	1	1	1	5	0
2	3	2	2	1	1	1	1	2	2	2	1	1	1	165	62	22.7732	0	1	1	1	1	0	1	1	1	1	1	1	1	1	2	2	1	1	0	0	1	1	12	14	14	2	3	1	1	1	0	3	0
2	1	1	2	2	1	1	1	2	2	1	3	3	1	165	70	25.7117	1	1	2	0	0	2	2	2	1	0	0	0	0	0	0	0	0	0	0	0	0	0	4	8	8	1	2	1	0	1	0	3	0
2	1	1	2	1	1	2	2	2	2	1	3	3	1	162.56	48	18.1641	1	1	1	0	0	1	1	1	1	2	1	1	1	1	1	1	1	0	1	2	1	1	10	16	14	2	4	1	1	1	0	4	0
2	2	1	2	1	1	1	1	2	1	1	3	1	1	152.4	65	27.9862	1	0	2	2	0	0	0	0	0	0	0	0	0	0	0	0	0	0	0	0	0	0	4	4	0	1	1	1	0	0	0	4	1
1	1	1	2	1	1	1	1	2	2	1	2	1	1	160	53	20.7031	0	0	0	0	0	0	0	0	1	0	1	2	1	1	3	3	1	0	3	0	1	0	6	8	20	1	2	3	0	1	1	3	1
1	1	1	2	1	1	1	1	1	2	1	2	1	2	174	60	19.8177	0	0	0	0	0	0	0	1	1	1	1	1	1	0	0	0	0	0	0	2	0	0	2	8	6	1	2	1	0	1	0	3	0
1	2	1	2	2	1	1	1	2	2	2	1	2	2	170	59	20.4152	0	1	1	1	1	1	1	1	1	1	1	1	1	1	1	1	0	0	0	1	1	1	10	14	12	2	3	1	1	1	0	3	0
1	2	1	2	1	1	1	1	2	2	1	1	1	1	152	49	21.2084	0	0	0	0	0	0	0	0	1	1	1	1	1	1	1	1	0	0	1	0	1	1	6	6	10	1	1	1	0	0	0	3	0
1	2	1	2	1	1	1	1	2	3	1	2	1	1	152	56	24.2382	0	0	1	0	0	0	0	0	0	0	0	0	0	0	0	0	0	0	0	0	0	1	2	2	0	1	1	1	0	0	0	4	0
1	3	2	1	2	2	1	1	2	1	2	1	1	2	153	57	24.3496	0	1	0	1	0	1	1	0	1	0	1	1	1	1	1	0	1	0	0	0	0	0	10	0	12	2	1	1	1	0	0	4	0
1	3	2	1	2	2	1	1	2	2	2	2	1	1	150	56	24.8889	0	1	1	1	0	1	1	1	1	0	1	1	1	1	1	1	1	1	1	0	0	0	12	6	14	2	1	1	1	0	0	4	1
1	2	2	2	1	1	1	1	2	2	1	2	1	1	160.02	60	23.4316	0	2	3	2	1	1	0	0	1	1	1	2	1	1	1	1	1	0	3	0	1	0	12	14	20	2	3	3	1	1	1	4	0
1	2	2	2	1	1	1	1	2	2	2	2	1	1	153	68	29.0487	1	0	0	0	0	0	0	0	0	0	0	0	0	0	2	0	1	0	0	0	2	0	2	4	4	1	1	1	0	0	0	3	1
1	3	2	1	1	2	1	1	2	1	1	2	1	3	170	76	26.2976	1	1	1	1	1	0	2	1	2	0	0	1	0	0	0	0	0	0	0	1	2	0	2	12	12	1	3	1	0	1	0	1	1
1	3	2	2	2	1	1	1	2	3	2	1	1	2	151	80	35.0862	1	1	1	1	0	1	1	1	1	1	1	1	1	1	1	1	1	1	1	1	1	1	14	12	14	3	3	1	1	1	0	3	0
1	2	1	2	1	2	1	1	2	3	2	2	1	1	163	58	21.83	0	1	2	1	0	1	2	1	1	1	0	1	1	1	1	1	0	0	1	0	0	1	8	10	16	1	3	2	0	1	1	4	0
1	1	1	2	2	1	1	1	1	2	1	2	1	1	170.18	96	33.1478	1	1	1	1	0	0	0	0	0	0	0	0	0	0	0	0	0	0	0	0	0	0	2	2	2	1	1	1	0	0	0	4	0
1	1	1	1	1	1	1	1	2	1	2	2	1	3	157	63	25.5588	1	1	1	2	0	0	2	3	3	3	3	3	2	3	3	1	1	1	3	3	3	1	22	28	34	4	5	4	1	1	1	3	0
1	1	1	2	1	1	1	2	1	1	1	3	2	2	177.8	51	16.1327	1	0	0	0	0	0	0	0	0	0	0	0	0	0	0	0	0	0	0	0	0	0	0	0	0	1	1	1	0	0	0	1	0
1	2	2	2	1	1	1	1	2	2	1	1	1	2	160	54	21.0937	0	1	1	1	0	1	0	0	1	0	2	1	0	1	3	1	1	2	3	0	2	0	16	8	18	3	2	2	1	1	1	3	0
1	3	2	2	2	2	1	1	2	3	2	1	2	1	175	94	30.6939	1	2	2	1	0	1	1	0	2	2	1	2	2	2	2	1	1	0	2	1	2	1	14	16	26	3	4	4	1	1	1	4	0
1	2	1	2	1	1	1	1	2	2	1	1	1	1	163	75	28.2284	1	0	0	0	0	0	0	0	0	0	0	0	0	0	0	0	0	0	0	0	0	0	0	0	0	1	1	1	0	0	0	3	0
1	1	1	1	2	1	1	1	2	1	2	3	1	2	161	63	24.3046	0	0	0	1	1	1	2	1	0	0	3	3	3	3	0	1	1	0	3	3	0	0	18	12	22	3	3	3	1	1	1	4	0
1	1	1	2	1	1	1	1	2	1	2	2	1	1	160	47	18.3594	1	0	0	0	0	1	2	1	2	0	1	1	1	2	0	2	3	3	3	1	2	3	26	12	18	4	3	2	1	1	1	3	0
1	1	1	2	2	1	1	1	2	1	1	1	1	1	163	52	19.5717	0	0	1	1	1	1	1	1	1	1	1	1	1	1	1	1	1	1	1	1	1	1	14	14	12	3	3	1	1	1	0	4	1
1	2	2	2	2	2	1	1	2	3	1	2	2	1	167	72	25.8166	1	2	2	3	1	1	3	2	3	3	2	3	3	3	3	3	3	3	3	3	3	3	36	34	40	5	5	5	1	1	1	4	0
1	1	1	2	2	1	1	1	2	1	1	2	2	1	160	60	23.4375	0	3	3	3	3	3	3	3	3	3	3	1	2	3	0	3	1	3	1	2	3	3	38	40	26	5	5	4	1	1	1	4	1
2	2	2	2	2	1	1	1	2	2	2	2	1	1	157.48	68	27.4194	1	0	0	0	0	0	1	0	1	0	0	0	0	0	0	1	1	0	0	0	0	0	2	2	4	1	1	1	0	0	0	3	1
2	1	1	2	2	1	1	1	2	1	2	3	2	1	159	50	19.7777	0	2	2	2	2	0	1	0	2	2	3	1	1	0	3	2	2	2	3	3	0	3	24	22	26	4	5	4	1	1	1	4	0
2	1	1	2	2	1	1	1	2	1	1	3	2	2	157	72	29.2101	1	0	0	0	0	0	0	0	0	0	0	0	0	0	0	0	0	0	0	0	0	0	0	0	0	1	1	1	0	0	0	1	0
1	1	1	2	2	1	1	1	2	2	2	3	1	1	162	52	19.8141	0	1	1	1	0	2	3	3	0	0	2	1	3	3	1	0	0	1	1	0	0	0	18	8	20	3	2	3	1	1	1	3	1
1	1	1	2	2	1	1	1	2	2	2	1	1	1	168	63	22.3214	0	2	2	1	3	1	3	2	3	1	0	3	3	2	2	1	1	2	1	1	1	0	14	22	34	3	5	4	1	1	1	4	0
1	1	1	2	2	1	1	1	2	2	2	2	1	2	165	76	27.9155	1	1	2	0	0	1	2	0	0	0	0	1	0	0	1	0	0	0	0	0	0	0	2	4	10	1	1	1	0	0	0	3	1
1	1	1	2	2	2	1	1	2	1	2	3	2	1	157	55	22.3133	0	0	2	2	3	1	2	2	2	2	2	1	2	2	1	2	3	2	2	3	1	1	26	30	20	4	5	3	1	1	1	3	1
1	1	1	2	2	1	1	1	2	1	2	2	1	1	167	68	24.3824	0	0	0	0	0	0	0	0	0	0	1	1	0	0	0	0	0	0	0	0	0	0	2	0	2	1	1	1	0	0	0	3	0
2	1	1	2	2	1	1	1	2	2	1	3	1	1	163	70	26.3465	1	1	1	0	0	0	1	0	1	1	0	1	0	1	1	0	1	1	0	1	0	0	6	6	10	1	1	1	0	0	0	4	1
2	1	1	1	1	1	1	1	2	2	2	1	2	2	150	52	23.1111	0	0	2	0	1	1	3	2	1	0	0	2	0	1	3	2	3	1	3	0	3	3	18	20	24	3	5	3	1	1	1	3	0
2	2	1	1	1	1	1	1	2	3	1	2	1	1	152	68	29.4321	1	1	3	3	1	2	0	3	1	3	1	0	1	2	3	1	3	0	2	1	3	1	24	30	16	4	5	2	1	1	1	3	1
1	2	1	1	1	2	1	1	2	2	1	2	3	1	160	55	21.4844	0	0	2	0	2	1	0	2	2	2	3	3	1	2	3	2	3	1	3	2	0	0	20	24	24	3	5	3	1	1	1	3	1
1	1	1	2	1	1	1	1	2	2	1	3	2	2	161	50	19.2894	0	1	3	0	1	2	2	1	3	1	3	3	3	3	1	3	1	2	2	2	1	2	26	24	30	4	5	4	1	1	1	3	1
1	1	1	1	2	2	1	1	2	1	2	2	2	1	164	64	23.7954	0	3	1	0	1	1	2	1	2	1	0	0	1	0	0	1	2	3	3	0	0	0	12	10	22	2	3	3	1	1	1	3	1
1	1	1	1	1	2	1	1	2	2	1	3	3	1	162	50	19.052	0	2	3	2	2	0	1	1	0	1	1	0	3	3	0	2	3	3	2	3	1	2	28	26	16	5	5	2	1	1	1	4	1
1	1	1	2	1	2	1	1	2	2	1	2	1	2	157	54	21.9076	0	0	1	0	0	0	1	0	0	1	0	1	0	1	1	0	1	0	0	1	0	1	6	6	6	1	1	1	0	0	0	1	0
1	1	1	2	2	2	1	1	2	2	2	2	1	1	155	55	22.8928	0	0	1	0	0	0	0	0	0	0	0	1	0	0	1	0	0	0	0	1	0	0	0	4	4	1	1	1	0	0	0	3	0
1	1	1	2	1	2	1	1	2	2	2	2	2	1	164	47	17.4747	1	0	0	0	0	0	0	0	0	0	0	0	0	0	0	0	0	0	0	0	1	0	0	2	0	1	1	1	0	0	0	3	0
1	1	1	2	2	1	1	1	1	1	2	1	2	2	150	42	18.6667	0	1	1	1	1	1	1	0	0	1	0	0	0	1	0	1	0	0	1	0	1	0	6	10	6	1	3	1	0	1	0	1	0
1	2	1	1	1	1	1	1	2	3	2	3	1	3	164	60	22.3081	0	0	0	1	1	1	2	2	2	0	0	1	1	1	1	1	1	0	1	1	1	0	8	12	16	1	3	2	0	1	1	4	0
1	2	1	1	2	1	1	1	2	2	1	1	1	3	151	40	17.5431	1	1	1	1	1	1	0	1	1	1	1	1	1	1	1	1	1	2	3	3	3	1	16	22	16	3	5	2	1	1	1	4	0
2	1	1	2	1	1	1	1	2	2	1	3	3	1	151	54	23.6832	0	1	2	1	0	0	0	2	1	1	1	1	1	1	1	1	1	1	1	1	1	1	12	16	12	2	4	1	1	1	0	5	0
2	1	1	1	2	1	1	1	2	1	1	2	1	3	149	50	22.5215	0	0	0	1	2	1	2	0	0	0	0	0	0	0	0	0	2	2	2	1	1	1	14	8	8	3	2	1	1	1	0	3	1
2	2	1	1	1	2	1	1	2	2	1	1	1	2	166	62	22.4996	0	0	1	1	1	1	2	2	1	1	0	0	1	1	1	1	1	1	1	1	1	1	12	16	12	2	4	1	1	1	0	3	1
2	1	1	2	1	1	1	1	2	2	1	2	1	3	163	57	21.4536	0	0	0	0	0	1	1	1	1	1	1	0	0	0	1	1	2	3	3	3	1	1	16	14	12	3	3	1	1	1	0	4	0
2	1	1	1	1	1	1	1	2	1	2	1	1	2	164	0	0	1	3	0	3	3	3	0	0	0	3	3	0	0	0	3	3	3	3	3	3	2	0	30	28	18	5	5	2	1	1	1	4	0
1	1	1	2	1	2	1	1	1	3	1	3	2	1	151	50	21.9289	0	0	0	0	0	1	1	1	1	1	2	2	3	3	2	2	1	1	1	0	0	0	16	8	20	3	2	3	1	1	1	4	0
2	1	1	2	2	2	1	1	2	1	1	1	1	1	165	80	29.3848	1	2	3	0	2	1	3	0	3	0	3	0	2	2	2	1	0	1	1	2	1	0	14	18	26	3	4	4	1	1	1	3	1
2	1	1	1	2	1	1	1	2	1	2	1	1	1	151	66	28.9461	1	1	2	1	1	2	1	2	1	1	2	2	3	3	1	2	1	1	2	1	3	0	20	24	22	3	5	3	1	1	1	3	1
2	1	1	2	1	1	1	1	2	2	1	3	3	2	152	48	20.7756	0	0	0	0	0	0	0	0	2	2	2	2	2	3	3	3	0	0	0	0	0	0	10	10	18	2	3	2	1	1	1	4	1
2	1	1	2	1	2	1	1	2	2	2	1	1	3	152	50	21.6413	0	0	1	0	0	0	1	3	1	0	3	0	3	3	3	0	1	1	1	2	1	1	18	14	18	3	3	2	1	1	1	4	0
2	2	1	2	2	1	1	1	2	2	1	1	1	2	152	68	29.4321	1	1	1	0	0	0	0	1	1	0	0	0	0	0	1	1	1	1	0	0	0	0	4	6	6	1	1	1	0	0	0	4	1
2	2	1	1	1	2	1	1	2	2	2	1	1	1	149	54	24.3232	0	0	0	0	0	0	0	0	0	0	0	0	0	0	0	0	0	0	0	0	0	0	0	0	0	1	1	1	0	0	0	3	0
1	2	1	1	1	2	1	1	2	2	2	2	1	1	152	50	21.6413	0	0	3	0	0	1	1	1	1	1	1	1	1	1	2	2	1	2	0	0	1	1	14	16	12	3	4	1	1	1	0	3	0
1	1	1	2	1	1	1	1	2	2	1	2	2	1	162	55	20.9572	0	0	0	0	0	0	0	0	0	0	0	0	0	0	0	0	0	0	0	0	0	0	0	0	0	1	1	1	0	0	0	3	0
1	2	1	1	1	2	1	1	2	3	1	2	1	3	157	54	21.9076	0	0	1	0	0	0	1	1	1	0	0	0	1	1	2	2	0	1	1	2	1	0	4	14	12	1	3	1	0	1	0	3	0
1	1	1	2	2	1	1	1	2	2	1	3	1	1	154	44	18.5529	1	3	2	2	2	3	3	2	3	2	3	3	2	3	3	3	2	0	2	2	2	1	28	30	38	5	5	5	1	1	1	4	1
1	2	1	2	1	2	1	1	2	2	2	1	1	2	148	52	23.74	0	1	2	0	0	1	2	0	0	0	0	0	0	0	0	0	0	0	0	0	0	0	2	4	6	1	1	1	0	0	0	4	0
2	2	1	2	1	1	1	1	2	2	1	1	1	2	157	43	17.4449	1	1	0	0	1	1	0	0	1	1	0	1	1	0	2	0	1	0	0	1	1	0	4	8	12	1	2	1	0	1	0	4	0
1	2	1	2	2	2	1	1	2	1	1	1	1	3	150	52	23.1111	0	0	1	3	2	0	1	1	1	1	0	0	2	2	2	1	0	0	0	0	2	0	10	16	12	2	4	1	1	1	0	4	1
1	2	1	2	1	2	1	1	2	1	1	1	1	1	151	58	25.4375	1	0	0	0	0	0	0	0	0	0	0	0	0	0	0	0	0	0	0	0	0	0	0	0	0	1	1	1	0	0	0	1	0
1	1	1	2	1	2	1	1	2	2	1	2	1	1	154	50	21.0828	0	1	1	0	1	0	0	0	0	0	0	1	1	1	1	0	0	0	1	1	0	0	2	6	10	1	1	1	0	0	0	4	0
1	1	1	2	1	1	1	1	2	1	1	2	1	1	149	43	19.3685	0	0	1	1	0	2	0	0	1	1	1	2	0	1	0	0	1	2	0	2	1	0	16	10	6	3	3	1	1	1	0	2	1
1	2	1	2	1	1	1	1	2	2	1	3	1	1	150	46	20.4444	0	1	1	1	1	1	1	1	0	0	1	1	1	1	1	1	1	1	1	1	1	0	12	12	12	2	3	1	1	1	0	1	1
1	2	1	2	1	2	1	1	2	2	1	2	2	1	152	57	24.6711	0	1	1	0	0	1	1	1	1	1	1	1	2	2	1	0	0	0	0	0	0	0	8	6	14	1	1	1	0	0	0	3	0
1	2	1	2	1	2	1	1	2	1	2	1	1	1	157	68	27.5873	1	0	0	0	0	0	0	0	0	0	0	0	0	0	1	1	1	1	0	0	0	0	4	2	2	1	1	1	0	0	0	1	0
1	2	1	2	2	1	1	1	2	1	1	1	1	3	154	38	16.0229	1	1	1	1	1	1	1	1	1	1	1	1	1	1	1	1	1	1	1	1	1	1	14	14	14	3	3	1	1	1	0	3	1
1	1	1	2	2	1	1	1	1	3	1	3	1	1	150	44	19.5556	0	3	2	2	2	3	2	3	3	3	2	2	3	3	3	3	2	0	2	2	2	0	24	34	36	4	5	5	1	1	1	4	1
1	1	1	2	1	1	1	1	2	1	1	3	3	2	150	50	22.2222	0	3	2	1	2	0	3	2	2	0	3	3	3	1	1	0	0	2	2	0	3	2	18	18	34	3	4	4	1	1	1	3	0
1	1	1	2	2	1	1	1	2	1	2	2	1	1	150	51	22.6667	0	0	0	1	0	1	1	0	0	1	1	0	1	1	1	1	1	1	1	0	3	2	16	10	8	3	3	1	1	1	0	3	0
1	2	1	2	1	2	1	1	2	2	2	2	2	1	152	58	25.1039	1	1	1	1	3	1	2	2	0	2	1	2	3	2	1	1	3	0	2	2	2	2	20	26	22	3	5	3	1	1	1	3	1
2	2	1	2	1	2	1	1	2	2	2	1	1	2	151	43	18.8588	0	0	0	0	0	0	0	0	0	0	0	0	0	0	0	0	0	0	0	0	0	0	0	0	0	1	1	1	0	0	0	4	1
2	1	1	2	1	2	1	1	2	3	2	2	1	2	153	55	23.4952	0	0	1	0	0	3	0	0	0	1	1	1	1	0	1	0	1	1	1	0	1	3	18	6	8	3	1	1	1	0	0	3	1
2	2	1	2	2	1	1	1	2	2	2	1	1	1	160	63	24.6094	0	0	1	1	0	1	1	1	1	1	2	1	1	1	3	1	1	1	1	1	0	1	16	10	16	3	3	2	1	1	1	2	1
2	2	1	2	1	2	1	1	2	3	1	1	1	1	165	43	15.7943	1	3	1	1	2	2	0	3	0	0	1	0	1	3	3	2	2	2	3	3	0	0	22	22	20	4	5	3	1	1	1	5	0
2	2	1	2	1	2	1	1	2	2	2	2	2	1	157	45	18.2563	1	0	0	0	0	1	1	0	1	1	1	1	0	0	1	0	1	0	1	0	1	0	6	4	10	1	1	1	0	0	0	1	0
2	1	1	2	1	1	1	1	2	2	1	2	2	1	155	48	19.9792	0	0	0	0	1	1	0	0	0	1	0	0	0	0	1	0	0	0	0	0	1	0	2	6	2	1	1	1	0	0	0	4	0
2	1	1	2	1	1	1	2	2	1	2	2	1	2	162	52	19.8141	0	0	0	0	0	0	0	0	0	0	0	0	0	0	0	0	0	0	0	0	0	0	0	0	0	1	1	1	0	0	0	3	0
2	1	1	2	1	1	1	1	2	1	1	3	2	2	167	78	27.968	1	0	0	0	0	0	0	0	0	0	0	0	0	0	0	0	0	0	0	0	0	0	0	0	0	1	1	1	0	0	0	2	0
2	2	1	1	1	1	1	1	2	2	1	1	1	2	164	65	24.1672	0	1	1	1	1	0	0	0	0	1	0	0	1	1	1	1	1	1	1	1	0	0	8	10	8	1	3	1	0	1	0	3	0
2	2	1	2	1	2	1	1	2	2	1	3	2	3	152	44	19.0443	0	1	1	1	1	1	1	1	1	1	1	1	1	1	2	1	2	3	3	0	3	3	24	16	20	4	4	3	1	1	1	3	1
2	2	1	1	1	2	1	1	2	1	1	3	2	2	160	64	25	1	0	0	0	0	0	0	0	0	0	0	0	0	0	0	0	0	0	0	0	0	0	0	0	0	1	1	1	0	0	0	5	0
2	2	1	2	1	2	1	1	2	2	1	1	1	2	155	50	20.8117	0	0	0	0	1	0	0	1	0	0	0	0	0	0	0	0	0	0	0	0	0	0	0	4	0	1	1	1	0	0	0	1	1
2	2	1	2	1	2	1	1	2	2	1	2	2	2	155	48	19.9792	0	1	2	0	0	0	1	2	2	1	1	2	1	2	2	3	1	1	2	2	2	2	14	24	22	3	5	3	1	1	1	3	0
2	1	1	2	1	2	1	1	2	2	2	2	1	2	154	49	20.6612	0	0	1	1	1	0	0	0	0	0	0	0	3	3	1	1	1	1	0	0	0	0	12	6	8	2	1	1	1	0	0	1	1
1	1	1	2	1	1	1	1	2	1	1	2	1	2	153	55	23.4952	0	0	0	0	0	0	0	0	0	0	0	0	2	1	1	1	0	0	0	0	0	0	2	2	6	1	1	1	0	0	0	1	0
2	3	2	1	2	1	1	1	2	2	1	1	2	1	153	60	25.6312	1	1	1	1	1	1	0	1	1	1	1	0	1	1	1	1	1	0	0	0	0	0	10	10	8	2	3	1	1	1	0	3	0
2	3	2	2	2	1	1	1	2	3	2	1	1	2	155	56	23.3091	0	0	1	1	0	0	0	1	0	1	1	1	1	1	1	1	1	1	1	1	1	1	12	12	8	2	3	1	1	1	0	2	0
2	2	2	1	1	1	1	2	2	3	1	2	1	1	161	63	24.3046	0	0	0	0	1	1	0	0	1	1	0	1	2	3	3	0	0	1	1	0	0	0	10	4	16	2	1	2	1	0	1	3	1
2	2	1	1	2	1	2	2	2	2	1	2	2	1	163	58	21.83	0	1	1	0	0	0	2	0	3	3	3	3	2	2	1	1	1	1	1	0	1	1	16	12	26	3	3	4	1	1	1	3	0
2	2	2	2	2	1	1	1	2	2	2	2	2	2	163	52	19.5717	0	0	0	0	0	0	0	0	0	0	3	3	3	3	0	0	0	3	0	0	0	1	20	0	12	3	1	1	1	0	0	2	0
2	2	2	1	2	1	1	1	2	1	2	1	1	3	153	78	33.3205	1	0	0	0	0	0	2	0	3	0	0	0	0	0	0	3	0	0	3	0	0	0	0	6	16	1	1	2	0	0	1	2	0
2	1	2	2	2	1	2	2	2	2	2	2	2	2	151	53	23.2446	0	2	0	2	0	2	3	0	3	3	3	3	3	3	2	3	3	3	3	0	2	0	32	16	38	5	4	5	1	1	1	4	1
2	2	2	1	2	1	1	1	2	1	2	2	2	3	168	68	24.093	0	0	0	0	0	0	0	0	0	0	0	0	0	0	0	0	0	0	0	0	0	0	0	0	0	1	1	1	0	0	0	1	0
2	2	2	1	2	1	2	2	2	1	1	2	2	3	168	67	23.7387	0	2	0	2	2	3	3	0	2	3	3	3	3	3	2	2	2	2	1	0	0	1	32	14	32	5	3	4	1	1	1	2	1
2	2	1	1	1	2	1	1	2	1	1	2	1	1	158.5	64	25.4754	1	0	0	0	0	1	1	1	1	1	0	1	0	0	0	0	0	0	0	1	1	2	6	8	6	1	2	1	0	1	0	1	0
2	2	2	1	1	2	1	1	2	1	1	2	1	1	171	79	27.0169	1	0	0	0	0	0	0	0	0	0	1	1	1	1	1	1	1	1	1	2	2	2	12	10	8	2	3	1	1	1	0	1	0
2	1	2	2	1	1	1	1	2	1	1	2	2	1	154.2	51	21.4487	0	0	1	1	1	1	0	0	1	1	1	1	1	1	0	0	2	2	0	2	2	2	20	14	6	3	3	1	1	1	0	1	0
2	2	2	1	1	2	2	2	1	1	1	2	2	2	167	66	23.6652	0	0	0	0	0	0	0	0	0	0	0	0	0	0	0	0	0	0	0	1	1	1	2	4	0	1	1	1	0	0	0	1	0
1	2	2	2	1	2	1	1	2	1	2	2	2	1	164	64	23.7954	0	0	0	1	1	1	1	1	1	1	0	0	0	0	0	0	0	0	1	1	1	1	6	10	6	1	3	1	0	1	0	1	0
2	1	1	2	1	1	2	2	2	1	2	2	2	2	154	54	22.7694	0	0	0	0	0	0	0	0	0	0	1	1	1	1	1	1	0	0	2	2	2	2	8	10	10	1	3	1	0	1	0	1	1
2	1	1	2	1	1	2	2	2	1	2	2	2	1	162	61	23.2434	0	0	0	0	0	0	0	0	0	1	1	1	1	2	0	0	0	0	0	0	0	0	6	2	4	1	1	1	0	0	0	1	0
2	1	1	2	1	1	1	1	2	1	1	2	1	1	164	58	21.5645	0	0	0	0	0	0	0	0	0	0	0	0	0	0	0	1	1	1	1	1	1	1	6	6	2	1	1	1	0	0	0	1	0
2	1	1	2	1	1	2	2	2	1	1	2	1	2	152.4	52	22.3889	0	0	0	0	0	0	0	0	0	0	0	0	1	1	1	1	1	1	1	1	1	1	8	6	6	1	1	1	0	0	0	1	0
1	1	1	2	1	1	1	1	2	1	1	2	1	2	152.4	54	23.25	0	0	0	0	0	0	0	0	1	1	1	1	1	1	1	1	1	1	2	2	2	2	12	12	12	2	3	1	1	1	0	1	0
2	1	1	2	1	1	2	2	2	1	1	2	2	1	157	56	22.719	0	1	1	1	1	1	1	1	1	1	1	1	1	1	1	2	2	2	2	2	2	2	20	20	16	3	5	2	1	1	1	4	0
2	1	1	2	1	1	2	2	2	1	1	2	2	2	161	61	23.533	0	0	0	0	0	0	0	0	1	1	1	1	0	0	0	0	0	0	1	1	1	2	6	6	6	1	1	1	0	0	0	1	0
2	1	1	2	1	1	1	1	2	1	1	2	2	1	161.2	64	24.6292	0	0	0	0	0	0	0	0	0	0	1	1	1	1	1	1	1	1	1	1	1	1	10	6	8	2	1	1	1	0	0	4	0
2	1	1	2	1	1	1	1	2	1	1	2	2	2	154.7	54	22.5638	0	0	0	0	0	0	0	0	0	0	1	1	1	1	1	1	0	0	0	1	1	1	6	6	6	1	1	1	0	0	0	1	1
2	1	1	2	1	1	1	1	2	1	1	2	2	2	152	51	22.0741	0	0	0	0	0	0	0	0	1	1	1	1	0	0	0	0	0	0	1	1	1	1	4	6	6	1	1	1	0	0	0	1	1
2	1	1	2	1	1	2	2	2	1	1	2	2	1	158	57	22.8329	0	0	0	0	0	0	0	0	0	0	0	0	0	0	1	1	1	1	1	1	1	1	6	6	4	1	1	1	0	0	0	1	1
2	1	1	2	1	1	1	1	2	1	1	2	2	1	170	64	22.1453	0	0	0	0	0	0	0	0	0	0	1	1	1	1	1	1	1	1	1	1	0	0	8	4	8	1	1	1	0	0	0	1	0
2	1	1	2	1	1	1	1	2	1	1	2	2	2	156	54	22.1894	0	0	0	0	0	0	0	1	1	1	1	1	1	1	1	1	1	2	2	2	2	2	14	14	12	3	3	1	1	1	0	1	1
2	1	1	2	1	1	1	1	2	3	1	2	2	1	161	61	23.533	0	0	0	0	0	0	0	0	1	1	1	0	0	0	1	1	1	1	2	2	2	2	10	12	8	2	3	1	1	1	0	1	1
2	1	1	2	1	1	1	1	2	1	1	2	1	2	154	58	24.4561	0	0	0	0	0	0	0	0	0	0	0	0	0	0	0	0	0	0	0	0	1	1	2	2	0	1	1	1	0	0	0	1	1
2	1	1	2	1	1	1	1	2	2	1	2	2	1	164	54	20.0773	0	0	0	0	0	0	0	0	0	0	0	0	0	0	0	0	0	0	0	0	0	0	0	0	0	1	1	1	0	0	0	1	0
2	1	1	2	1	1	1	1	2	2	1	2	2	3	154	52	21.9261	0	1	1	1	1	1	1	2	2	2	2	1	1	1	1	1	2	2	2	2	2	2	22	22	18	4	5	2	1	1	1	1	0
2	1	1	2	1	1	1	1	2	2	1	2	2	2	153	50	21.3593	0	1	1	1	1	2	2	2	2	0	0	0	0	0	0	0	0	0	0	0	0	0	6	8	10	1	2	1	0	1	0	1	1
1	1	1	2	1	1	1	1	2	3	1	2	2	2	157	56	22.719	0	0	0	0	0	0	0	0	1	1	1	1	0	0	0	1	1	1	2	2	2	2	10	12	8	2	3	1	1	1	0	1	0
2	1	1	2	1	1	2	2	2	1	1	2	2	2	152	61	26.4024	1	0	0	0	0	0	0	0	1	1	1	1	1	1	1	0	0	0	0	0	2	2	8	6	8	1	1	1	0	0	0	1	0
2	1	1	2	1	1	1	1	2	1	1	2	2	2	161.4	61	23.4165	0	0	0	0	0	0	0	0	1	1	1	1	1	0	0	0	0	0	2	2	2	2	6	10	10	1	3	1	0	1	0	1	0
2	1	1	2	1	1	1	1	2	1	1	2	2	1	154	58	24.4561	0	0	0	0	0	0	0	0	0	0	0	1	1	1	1	1	2	2	2	2	2	2	14	10	10	3	3	1	1	1	0	1	1
2	1	1	2	1	1	1	1	2	1	1	2	2	2	157	51	20.6905	0	0	0	0	0	0	0	0	0	0	2	2	2	2	2	0	0	0	0	0	0	0	8	0	12	1	1	1	0	0	0	1	0
2	1	1	2	1	1	1	1	2	1	1	2	2	2	154	56	23.6128	0	0	0	0	0	0	0	1	1	1	1	1	1	1	1	1	1	1	2	2	2	2	12	14	12	2	3	1	1	1	0	1	0
2	1	1	2	1	1	2	2	2	1	1	2	2	1	161	61	23.533	0	0	0	0	0	0	0	0	0	0	1	1	1	1	1	1	0	0	0	0	0	0	4	2	6	1	1	1	0	0	0	1	0
2	1	1	2	1	1	1	1	2	1	1	1	1	2	152	61	26.4024	1	1	1	1	1	1	1	1	1	1	1	2	2	0	0	0	0	0	2	2	2	2	10	16	18	2	4	2	1	1	1	1	0
2	1	1	2	1	1	1	1	2	1	1	2	2	2	161	61	23.533	0	0	0	0	0	0	0	1	1	1	1	1	1	1	2	2	2	2	2	2	2	2	16	16	14	3	4	1	1	1	0	1	0
2	1	1	2	1	1	2	2	2	1	1	2	2	2	154	56	23.6128	0	1	1	0	1	0	0	0	0	1	1	1	1	1	1	2	2	1	2	0	1	1	12	12	12	2	3	1	1	1	0	3	0
2	1	1	2	1	1	1	1	2	1	1	2	1	1	157	52	21.0962	0	1	1	1	1	1	2	2	2	2	1	1	1	1	2	1	1	1	1	1	2	2	16	20	20	3	5	3	1	1	1	1	0
2	1	1	2	1	1	2	2	2	1	2	2	1	2	165	60	22.0386	0	0	0	0	0	0	0	1	1	1	1	0	0	0	0	1	1	0	0	0	2	2	8	10	2	1	3	1	0	1	0	1	0
2	1	1	2	1	1	1	1	2	1	1	2	1	1	154	56	23.6128	0	0	0	1	1	1	1	1	1	1	2	2	2	2	2	2	2	2	1	1	1	1	22	14	18	4	3	2	1	1	1	1	0
2	1	1	2	1	1	1	1	2	1	1	2	2	2	157	52	21.0962	0	1	1	1	1	1	1	0	0	0	1	1	0	0	0	0	1	1	1	1	2	0	10	10	8	2	3	1	1	1	0	1	0
2	1	1	2	1	1	1	1	2	1	2	2	2	3	152	57	24.6711	0	0	0	0	0	0	0	0	1	1	1	1	1	0	0	1	1	1	1	1	1	1	8	8	8	1	2	1	0	1	0	1	0
2	1	1	2	1	1	2	2	2	1	1	2	1	2	162	60	22.8624	0	0	0	0	0	0	1	1	1	1	0	0	0	0	0	1	1	1	1	1	2	2	8	12	6	1	3	1	0	1	0	1	0
2	1	1	2	1	1	1	1	2	1	1	2	2	2	160	61	23.8281	0	0	0	1	1	1	1	1	1	1	1	1	1	1	1	2	2	2	2	2	2	2	20	18	14	3	4	1	1	1	0	1	0
2	1	1	2	1	1	1	1	2	1	1	2	2	2	152	45	19.4771	0	0	0	0	0	0	0	0	1	1	1	1	1	1	1	1	1	1	1	1	1	1	10	8	10	2	2	1	1	1	0	1	0
2	1	1	2	1	1	1	1	2	1	1	2	2	1	154	48	20.2395	0	0	0	0	0	0	0	0	2	2	2	2	1	1	1	1	1	1	2	2	2	2	14	14	16	3	3	2	1	1	1	1	0
2	1	1	2	1	1	1	1	2	1	1	1	2	2	154	58	24.4561	0	1	1	1	1	1	1	1	1	1	1	1	1	1	1	1	2	2	2	2	2	2	20	18	16	3	4	2	1	1	1	1	0
2	1	1	2	1	1	1	1	2	1	2	2	2	3	152	57	24.6711	0	0	0	0	0	0	0	0	1	1	1	1	1	0	0	1	1	1	1	1	1	1	8	8	8	1	2	1	0	1	0	1	0
1	1	1	2	2	1	1	1	1	1	1	2	2	2	173	64	21.3839	0	1	0	1	0	2	1	1	1	1	1	1	0	2	2	1	1	0	0	1	3	2	18	14	12	3	3	1	1	1	0	4	1
1	1	1	2	2	1	1	1	2	1	1	3	3	2	160	42	16.4062	1	1	1	1	1	2	1	2	1	1	2	1	1	0	0	1	0	2	0	2	0	1	16	16	10	3	4	1	1	1	0	1	0
1	1	1	2	1	1	1	1	2	3	1	1	1	1	180	65	20.0617	0	1	3	3	3	1	1	0	3	1	2	3	3	3	3	3	3	3	3	2	0	3	36	24	34	5	5	5	1	1	1	4	0
1	1	1	2	2	1	1	1	2	3	1	1	1	1	175	65	21.2245	0	1	3	3	3	1	1	0	3	1	2	2	3	3	3	3	3	3	3	2	0	3	36	24	32	5	5	4	1	1	1	3	0
1	1	1	2	2	1	1	1	2	2	2	1	1	1	170	70	24.2215	0	0	0	0	0	0	0	0	0	0	0	0	0	0	0	0	0	0	0	0	0	0	0	0	0	1	1	1	0	0	0	1	0
1	2	1	2	1	1	2	2	2	2	1	2	1	1	172	74	25.0135	1	2	1	2	2	1	2	1	2	1	3	1	3	1	0	2	0	1	2	1	0	2	20	16	24	3	4	3	1	1	1	1	0
2	1	1	2	1	1	1	1	2	1	1	2	1	1	157	53	21.5019	0	2	1	1	0	1	0	1	0	2	1	1	2	2	1	1	1	1	2	1	1	3	20	14	16	3	3	1	1	1	0	4	1
2	2	2	2	2	2	1	1	2	1	1	2	1	1	154	52	21.9261	0	1	1	1	1	1	1	1	1	0	0	1	1	1	1	0	1	0	0	1	0	1	10	8	12	2	2	1	1	1	0	4	1
2	2	2	2	2	2	1	1	1	1	1	2	1	2	164	60	22.3081	0	0	0	0	0	0	0	0	0	0	0	1	0	0	0	0	0	0	0	0	0	0	0	0	2	1	1	1	0	0	0	3	0
2	2	2	2	2	1	1	1	2	1	1	2	1	1	159	51	20.1733	0	2	1	3	1	3	2	2	1	2	3	3	3	3	3	3	3	3	3	1	2	3	42	24	34	5	5	5	1	1	1	4	0
1	1	1	2	2	1	1	1	2	1	2	2	1	1	155	52	21.6441	0	0	0	0	0	2	0	2	0	1	1	1	1	1	2	2	1	1	1	1	1	1	14	14	10	3	3	1	1	1	0	1	1
2	2	2	1	1	2	1	1	2	2	1	1	3	2	164	62	23.0518	0	2	2	0	1	0	0	0	0	0	0	0	0	0	0	0	0	0	0	0	0	0	0	6	4	1	1	1	0	0	0	1	1
2	2	2	2	1	1	1	1	1	2	1	2	1	2	164	62	23.0518	0	0	1	1	0	0	0	0	0	0	0	0	0	0	0	0	0	0	0	0	0	0	2	2	0	1	1	1	0	0	0	4	1
2	2	2	1	1	1	1	1	2	1	1	2	1	2	152	52	22.5069	0	1	1	0	1	1	2	2	2	2	2	2	2	1	1	2	1	0	1	1	1	1	12	20	22	2	5	3	1	1	1	2	0
1	2	1	2	1	1	1	1	2	2	1	2	1	1	187	77	22.0195	0	1	2	1	1	1	2	0	2	1	2	2	2	2	2	2	1	1	2	1	2	1	18	18	26	3	4	4	1	1	1	1	0
2	3	2	1	2	1	1	1	2	3	1	2	2	2	158	75	30.0433	1	1	1	1	0	0	1	0	1	0	1	1	2	1	3	0	1	0	1	1	0	1	10	4	20	2	1	2	1	0	1	4	0
2	2	1	2	2	1	1	1	1	1	2	2	1	2	150	75	33.3333	1	1	1	1	3	2	2	0	1	2	2	2	2	2	2	1	2	2	2	1	2	3	28	20	24	5	5	3	1	1	1	5	0
2	1	1	2	1	1	1	1	2	3	2	3	1	1	168	50	17.7154	1	0	1	2	3	3	2	3	3	2	3	2	3	3	3	2	3	3	2	2	1	3	40	28	30	5	5	4	1	1	1	3	1
1	1	1	2	2	1	1	1	1	1	1	2	3	2	165	66	24.2424	0	2	3	2	1	2	1	2	2	1	2	1	3	3	3	2	2	1	1	3	2	2	28	28	26	5	5	3	1	1	1	1	0
2	2	1	2	2	1	1	1	1	2	1	3	1	2	158	74	29.6427	1	1	1	2	1	0	1	2	3	1	2	2	2	3	2	2	2	3	2	1	3	2	28	22	26	5	5	4	1	1	1	5	0
1	1	1	2	2	1	1	1	1	2	2	2	2	2	178	84	26.5118	1	0	0	0	0	1	1	0	1	0	1	0	0	0	0	1	0	1	1	0	0	1	8	2	6	1	1	1	0	0	0	1	0
1	1	1	2	2	1	1	1	1	2	1	1	1	1	170	77	26.6436	1	0	0	0	0	0	0	1	0	0	1	0	0	0	0	0	0	0	1	0	1	0	2	4	2	1	1	1	0	0	0	1	0
1	1	1	2	1	1	1	1	2	3	2	2	1	2	180	82	25.3086	1	1	0	1	0	0	0	0	1	0	0	1	0	1	0	0	0	1	1	0	0	1	8	0	8	1	1	1	0	0	0	1	0
1	1	1	2	1	1	1	2	2	3	2	1	1	2	180	75	23.1481	0	0	1	1	0	0	0	0	0	1	1	0	1	2	2	1	2	2	1	0	0	1	18	6	8	3	1	1	1	0	0	1	0
1	1	1	2	2	1	1	1	2	1	1	1	2	2	178	72	22.7244	0	1	1	1	3	1	2	3	0	1	1	1	1	2	1	1	1	1	1	3	1	0	14	26	14	3	5	1	1	1	0	1	0
1	1	1	2	1	1	1	1	2	3	2	2	1	3	185	98	28.634	1	1	0	0	0	0	1	1	0	1	0	0	0	0	0	0	0	1	1	0	0	0	2	4	6	1	1	1	0	0	0	3	0
1	2	1	2	2	1	1	1	1	3	1	2	3	2	172	82	27.7177	1	2	1	1	1	2	0	1	0	2	1	1	2	2	1	1	1	1	0	1	0	0	16	14	12	3	3	1	1	1	0	3	0
1	1	1	2	2	1	1	1	1	2	1	1	1	1	168	80	28.3447	1	0	0	2	0	0	0	0	0	0	0	0	0	0	0	0	0	0	1	1	0	0	4	2	2	1	1	1	0	0	0	1	0
2	3	1	1	1	2	1	1	2	1	2	3	1	2	162	72	27.4348	1	1	0	1	0	1	1	1	2	1	2	1	1	1	3	0	2	2	1	1	0	2	22	6	20	4	1	3	1	0	1	1	1
1	2	2	1	2	2	1	1	2	2	2	2	2	2	170	60	20.7612	0	3	2	2	2	2	0	1	2	1	2	2	2	2	1	2	2	2	1	1	0	1	26	18	22	4	4	3	1	1	1	3	0
1	1	1	2	1	1	1	2	2	3	2	1	1	2	180.34	75	23.0609	0	0	1	1	0	0	0	0	0	1	1	0	1	2	2	1	2	2	1	0	0	1	18	6	8	3	1	1	1	0	0	1	0
2	3	2	1	1	2	1	1	2	2	1	1	1	2	167	53	19.0039	0	1	1	0	0	1	1	0	1	1	0	0	1	1	1	0	1	1	1	1	0	0	8	6	12	1	1	1	0	0	0	1	0
2	3	2	2	1	2	2	1	2	3	1	1	1	1	167	75	26.8923	1	0	0	0	0	0	0	0	0	0	0	0	0	0	0	0	0	0	0	0	0	0	0	0	0	1	1	1	0	0	0	1	0
1	2	2	1	1	1	1	2	2	2	2	3	3	2	161	68	26.2336	1	2	1	2	1	2	2	1	1	2	2	1	2	1	2	1	2	1	2	1	0	3	26	14	24	4	3	3	1	1	1	1	0
1	1	1	2	1	1	1	1	1	1	1	1	1	1	170	60	20.7612	0	1	1	1	1	1	1	1	1	1	1	1	1	1	1	1	1	1	1	1	1	1	14	14	14	3	3	1	1	1	0	5	0
2	1	1	2	2	1	1	1	2	1	2	1	1	2	155	50	20.8117	0	1	1	1	2	2	1	3	0	0	1	3	2	0	1	2	3	1	0	2	1	0	16	22	16	3	5	2	1	1	1	3	1
1	2	1	2	1	1	1	1	2	2	2	3	1	2	171	64	21.8871	0	1	1	1	1	2	2	2	1	2	1	1	2	1	2	1	1	2	3	1	2	2	20	20	24	3	5	3	1	1	1	1	0
1	1	1	2	1	1	1	1	2	1	1	1	1	1	164	62	23.0518	0	1	1	1	1	1	1	1	1	1	1	1	1	1	1	1	1	1	1	1	1	1	14	14	14	3	3	1	1	1	0	4	0
1	2	2	2	1	1	1	1	2	2	1	3	2	1	161	65	25.0762	1	1	1	1	0	0	0	0	0	0	0	0	0	0	0	0	0	0	0	0	0	0	2	2	2	1	1	1	0	0	0	1	0
2	2	2	1	1	1	1	1	2	1	2	1	1	2	158	65	26.0375	1	0	1	1	0	0	1	1	1	1	1	1	1	1	1	1	1	1	1	1	1	1	12	12	12	2	3	1	1	1	0	1	0
2	2	2	1	2	1	1	1	1	2	2	2	1	1	152	56	24.2382	0	0	1	1	0	0	0	0	1	1	1	1	1	1	1	0	1	0	0	0	0	0	8	4	8	1	1	1	0	0	0	4	0
2	1	1	2	2	1	1	1	2	1	1	3	3	2	162	50	19.052	0	0	1	0	0	0	1	0	0	1	1	1	1	1	1	1	1	1	1	0	0	1	10	6	10	2	1	1	1	0	0	3	0
2	1	1	2	1	1	1	1	2	1	1	3	2	2	162	48	18.2899	1	1	1	0	0	0	0	0	1	1	1	1	1	1	1	1	1	1	1	0	0	1	10	6	12	2	1	1	1	0	0	4	0
2	3	2	1	2	1	1	1	2	2	2	1	1	2	176	90	29.0548	1	1	0	0	1	0	1	1	1	0	0	1	1	1	0	0	0	0	1	0	0	0	2	4	12	1	1	1	0	0	0	1	0
2	3	2	1	1	1	2	1	2	1	2	1	1	1	162	64	24.3865	0	0	1	2	2	3	1	1	2	1	1	2	1	2	2	1	2	2	2	2	2	1	26	20	20	4	5	3	1	1	1	3	1
2	1	1	2	1	1	1	1	2	1	1	3	1	2	167	48	17.2111	1	1	1	1	2	2	2	1	3	0	0	1	3	2	2	0	1	2	3	1	0	2	20	10	30	3	3	4	1	1	1	3	0
2	3	2	1	1	2	1	1	1	2	2	1	1	2	168	62	21.9671	0	2	3	0	2	0	0	0	2	3	1	2	2	3	3	3	1	0	3	0	0	0	10	22	28	2	5	4	1	1	1	4	0
1	2	2	2	2	1	1	1	1	3	1	2	2	2	170	68	23.5294	0	0	2	2	2	3	1	1	2	1	1	2	1	1	2	2	1	2	2	2	2	1	22	24	20	4	5	3	1	1	1	1	0
2	2	1	2	2	1	2	2	2	1	2	2	1	2	156	54	22.1894	0	2	0	2	1	2	2	1	1	0	2	1	2	2	3	2	2	2	2	2	2	2	28	16	26	5	4	3	1	1	1	4	0
2	3	2	2	1	1	1	1	2	2	2	1	1	1	166	65	23.5883	0	0	2	1	0	0	0	1	2	2	0	2	0	2	3	1	0	0	3	3	1	1	8	20	20	1	5	3	0	1	1	3	0
2	1	1	2	2	1	1	2	2	2	1	1	2	1	162	55	20.9572	0	0	1	2	0	0	0	1	1	0	0	0	0	1	1	1	0	3	1	1	0	2	16	8	6	3	2	1	1	1	0	3	1
1	2	2	2	2	1	2	2	2	3	2	2	1	1	170	62	21.4533	0	2	3	3	3	3	3	3	3	3	3	3	3	3	3	3	3	3	3	3	3	3	42	42	40	5	5	5	1	1	1	4	1
2	3	2	2	1	2	1	1	1	1	2	2	1	1	165	73	26.8136	1	0	0	0	0	0	1	0	2	0	0	1	1	0	3	2	0	0	0	2	0	0	0	8	16	1	2	2	0	1	1	3	0
1	1	1	2	2	1	1	1	2	1	1	3	1	1	170	75	25.9516	1	2	0	3	2	2	2	0	2	2	3	2	1	3	2	2	3	3	3	2	2	3	40	20	28	5	5	4	1	1	1	4	0
2	2	2	2	1	2	1	1	2	2	2	2	1	2	165	70	24.9	0	1	0	0	0	0	0	0	0	0	0	0	0	0	0	0	0	0	0	0	0	0	0	0	2	1	1	1	0	0	0	3	0
2	3	2	2	2	2	1	1	2	2	2	1	1	2	152	51	22.0741	0	1	1	1	1	0	1	1	1	1	1	1	1	1	1	1	0	2	2	2	2	1	12	18	16	2	4	2	1	1	1	4	0
2	2	2	1	2	1	1	1	1	2	1	1	1	3	167	67	24.0238	0	2	2	0	0	0	0	2	0	1	1	2	2	2	0	0	0	1	2	0	0	1	10	10	16	2	3	2	1	1	1	3	1
2	3	2	1	1	2	1	1	2	1	1	2	1	2	170	76	26.3218	1	1	1	1	1	0	2	1	2	0	0	1	0	0	0	0	0	0	0	1	2	0	2	12	12	1	3	1	0	1	0	4	1
2	3	2	1	2	2	1	1	2	2	2	1	1	1	160	80	31.25	1	0	1	1	0	0	0	0	0	0	0	3	0	0	0	0	0	0	0	0	0	1	4	2	6	1	1	1	0	0	0	1	1
2	2	2	2	1	1	1	1	2	1	1	2	1	2	152	55	23.8054	0	0	0	0	0	1	0	0	0	0	0	0	0	0	1	0	1	0	0	0	0	0	4	0	2	1	1	1	0	0	0	3	1
2	2	2	1	2	1	1	1	2	1	1	2	2	2	155	60	24.974	1	1	0	1	0	1	2	2	2	2	1	2	2	2	2	2	2	2	2	2	2	2	22	20	26	4	5	4	1	1	1	5	0
2	3	2	2	1	1	1	1	2	2	2	1	1	1	165	62	22.7732	0	1	1	1	1	0	1	1	1	1	1	1	1	1	2	2	1	1	0	0	1	1	12	14	14	2	3	1	1	1	0	3	0
1	1	1	2	2	1	1	1	2	2	1	3	3	1	165	70	25.7117	1	1	2	0	0	2	2	2	1	0	0	0	0	0	0	0	0	0	0	0	0	0	4	8	8	1	2	1	0	1	0	3	0
1	1	1	2	1	1	1	1	2	1	1	3	2	2	170	80	27.6817	1	1	1	1	1	2	1	0	0	1	1	2	2	1	1	1	0	1	1	1	1	1	14	12	16	3	3	2	1	1	1	4	0
1	1	1	2	2	1	2	1	2	2	2	1	1	1	170	85	29.4118	1	0	0	1	0	0	1	0	1	2	1	1	0	2	3	1	0	0	1	1	0	1	10	8	14	2	2	2	1	1	1	3	0
2	1	1	2	2	1	1	1	2	3	1	1	1	2	164	56	20.8209	0	0	0	1	1	1	1	1	0	1	1	0	0	0	0	0	0	0	0	0	0	0	6	6	2	1	1	1	0	0	0	3	0
1	1	1	2	2	1	1	1	2	1	2	2	2	1	174	78	25.763	1	0	0	0	0	0	0	0	0	1	0	0	0	0	1	1	0	0	1	0	0	0	0	4	4	1	1	1	0	0	0	1	0
2	2	1	2	2	1	1	1	1	2	1	2	1	2	180	85	26.2346	1	1	2	1	2	1	1	2	2	1	1	1	1	1	1	2	1	1	1	1	2	3	18	24	16	3	5	2	1	1	1	3	0
1	1	1	2	2	1	1	1	1	1	2	2	2	2	178	70	22.0932	0	1	0	0	0	0	0	0	0	0	0	0	0	0	0	0	0	0	0	0	0	0	0	0	2	1	1	1	0	0	0	1	0
1	1	1	2	2	1	1	1	1	2	2	1	2	2	178	70	22.0932	0	0	0	0	0	0	0	0	0	0	0	0	0	0	0	0	0	0	0	0	0	0	0	0	0	1	1	1	0	0	0	1	0
1	1	1	2	2	1	1	1	1	3	2	3	3	2	178	70	22.0932	0	2	0	1	1	1	1	1	0	0	2	2	2	1	1	1	1	1	1	1	1	1	16	10	18	3	3	2	1	1	1	3	0
2	1	1	2	1	1	2	2	2	2	1	3	3	1	162.56	48	18.1641	1	1	1	0	0	1	1	1	1	2	1	1	1	1	1	1	1	0	1	2	1	1	10	16	14	2	4	1	1	1	0	4	0
2	2	1	2	1	1	1	1	2	1	1	3	1	1	152.4	65	27.9862	1	0	2	2	0	0	0	0	0	0	0	0	0	0	0	0	0	0	0	0	0	0	4	4	0	1	1	1	0	0	0	4	1
2	1	1	2	1	1	1	1	2	2	1	2	1	1	160	53	20.7031	0	0	0	0	0	0	0	0	1	0	1	2	1	1	3	3	1	0	3	0	1	0	6	8	20	1	2	3	0	1	1	3	1
1	1	1	2	2	1	1	1	2	2	1	2	1	2	174	75	24.7721	0	1	0	0	0	0	0	0	0	0	0	1	0	0	0	0	0	0	0	0	0	0	0	0	4	1	1	1	0	0	0	3	0
1	1	1	2	1	1	1	1	1	2	1	2	1	2	174	60	19.8177	0	0	0	0	0	0	0	1	1	1	1	1	1	0	0	0	0	0	0	2	0	0	2	8	6	1	2	1	0	1	0	3	0
2	3	1	1	2	2	1	1	2	2	1	1	1	2	152	65	28.1337	1	0	0	0	0	0	0	0	0	0	0	0	0	0	0	0	0	0	0	0	0	0	0	0	0	1	1	1	0	0	0	4	1
2	2	1	2	2	1	1	1	2	2	2	1	2	2	170	59	20.4152	0	1	1	1	1	1	1	1	1	1	1	1	1	1	1	1	0	0	0	1	1	1	10	14	12	2	3	1	1	1	0	3	0
2	2	1	2	1	1	1	1	2	2	1	1	1	1	152	49	21.2084	0	0	0	0	0	0	0	0	1	1	1	1	1	1	1	1	0	0	1	0	1	1	6	6	10	1	1	1	0	0	0	3	0
2	2	1	2	1	1	1	1	2	3	1	2	1	1	152	56	24.2382	0	0	1	0	0	0	0	0	0	0	0	0	0	0	0	0	0	0	0	0	0	1	2	2	0	1	1	1	0	0	0	4	0
2	3	2	1	2	2	1	1	2	1	2	1	1	2	153	57	24.3496	0	1	0	1	0	1	1	0	1	0	1	1	1	1	1	0	1	0	0	0	0	0	10	0	12	2	1	1	1	0	0	4	0
2	3	2	1	2	2	1	1	2	2	2	2	1	1	150	56	24.8889	0	1	1	1	0	1	1	1	1	0	1	1	1	1	1	1	1	1	1	0	0	0	12	6	14	2	1	1	1	0	0	4	1
2	2	2	2	1	1	1	1	2	2	1	2	1	1	160.02	60	23.4316	0	2	3	2	1	1	0	0	1	1	1	2	1	1	1	1	1	0	3	0	1	0	12	14	20	2	3	3	1	1	1	4	0
2	2	2	2	1	1	1	1	2	2	2	2	1	1	153	68	29.0487	1	0	0	0	0	0	0	0	0	0	0	0	0	0	2	0	1	0	0	0	2	0	2	4	4	1	1	1	0	0	0	3	1
2	3	2	1	1	2	1	1	2	1	1	2	1	3	170	76	26.2976	1	1	1	1	1	0	2	1	2	0	0	1	0	0	0	0	0	0	0	1	2	0	2	12	12	1	3	1	0	1	0	1	1
2	3	2	2	2	1	1	1	2	3	2	1	1	2	151	80	35.0862	1	1	1	1	0	1	1	1	1	1	1	1	1	1	1	1	1	1	1	1	1	1	14	12	14	3	3	1	1	1	0	3	0
2	2	1	2	1	2	1	1	2	3	2	2	1	1	163	58	21.83	0	1	2	1	0	1	2	1	1	1	0	1	1	1	1	1	0	0	1	0	0	1	8	10	16	1	3	2	0	1	1	4	0
2	1	1	2	2	1	1	1	1	2	1	2	1	1	170.18	96	33.1478	1	1	1	1	0	0	0	0	0	0	0	0	0	0	0	0	0	0	0	0	0	0	2	2	2	1	1	1	0	0	0	4	0
1	2	1	1	1	1	2	2	2	1	2	2	1	2	175	83	27.102	1	1	1	1	0	3	2	2	2	2	2	2	2	1	2	2	2	2	1	2	2	2	26	22	24	4	5	3	1	1	1	3	0
2	1	1	1	1	1	1	1	2	1	2	2	1	3	157	63	25.5588	1	1	1	2	0	0	2	3	3	3	3	3	2	3	3	1	1	1	3	3	3	1	22	28	34	4	5	5	1	1	1	3	0
1	1	1	2	1	1	1	1	1	1	1	3	3	2	163	55	20.7008	0	0	3	1	0	0	0	1	0	2	0	1	1	2	3	1	2	2	3	2	0	3	20	18	16	3	4	2	1	1	1	4	0
2	1	1	2	1	1	1	2	1	1	1	3	2	2	177.8	51	16.1327	1	0	0	0	0	0	0	0	0	0	0	0	0	0	0	0	0	0	0	0	0	0	0	0	0	1	1	1	0	0	0	1	0
1	1	1	2	2	2	1	1	2	2	1	2	1	2	181	85	25.9455	1	1	1	0	0	0	1	2	1	0	0	0	1	1	1	1	1	1	0	0	0	0	6	8	10	1	2	1	0	1	0	1	0
2	3	2	1	2	2	1	1	1	3	1	1	1	1	172	92	31.0979	1	0	1	0	0	0	0	0	0	0	0	0	0	0	0	0	0	0	0	0	0	0	0	2	0	1	1	1	0	0	0	1	0
2	2	2	2	1	1	1	1	2	2	1	1	1	2	160	54	21.0937	0	1	1	1	0	1	0	0	1	0	2	1	0	1	3	1	1	2	3	0	2	0	16	8	18	3	2	3	1	1	1	3	0
2	3	2	2	2	2	1	1	1	3	2	1	2	1	175	94	30.6939	1	2	2	1	0	1	1	0	2	2	1	2	2	2	2	1	1	0	2	1	2	1	14	16	26	3	4	4	1	1	1	4	0
1	2	1	2	1	1	1	1	2	1	1	2	2	1	173	71	23.7228	0	0	3	1	0	0	0	1	0	1	0	2	0	1	3	1	2	3	1	3	2	0	14	22	12	3	5	2	1	1	1	4	0
2	2	1	2	2	1	1	1	2	3	2	2	1	2	178	84	26.5118	1	0	0	0	0	0	0	0	0	0	1	0	0	0	2	0	0	0	0	0	0	0	2	0	4	1	1	1	0	0	0	1	0
2	2	1	2	1	1	1	1	2	2	1	1	1	1	163	75	28.2284	1	0	0	0	0	0	0	0	0	0	0	0	0	0	0	0	0	0	0	0	0	0	0	0	0	1	1	1	0	0	0	3	0
2	1	1	1	2	1	1	1	2	1	2	3	1	2	161	63	24.3046	0	0	0	1	1	1	2	1	0	0	3	3	3	3	0	1	1	0	3	3	0	0	18	12	22	3	3	3	1	1	1	4	0
2	1	1	2	1	1	1	1	2	1	2	2	1	1	160	47	18.3594	1	0	0	0	0	1	2	1	2	0	1	1	1	2	0	2	3	3	3	1	2	3	26	12	18	4	3	2	1	1	1	3	0
2	1	1	2	2	1	1	1	2	1	1	1	1	1	163	52	19.5717	0	0	1	1	1	1	1	1	1	1	1	1	1	1	1	1	1	1	1	1	1	1	14	14	12	3	3	1	1	1	0	4	1
1	1	1	2	1	1	1	1	2	3	1	2	1	2	177.8	88	27.8368	1	0	0	0	0	0	0	0	0	0	0	0	0	0	0	0	0	0	3	3	0	0	0	6	6	1	1	1	0	0	0	1	1
1	1	1	1	2	1	1	1	2	1	1	3	1	1	168	68	24.5	0	0	0	1	2	0	0	3	0	0	0	1	2	2	2	0	0	0	2	1	1	0	6	14	14	1	3	1	0	1	0	3	0
2	2	2	2	2	2	1	1	2	3	1	2	2	1	167	72	25.8166	1	2	2	3	1	1	3	2	3	3	2	3	3	3	3	3	3	3	3	3	3	3	36	34	40	5	5	5	1	1	1	4	0
2	1	1	2	2	1	1	1	2	1	1	2	2	1	160	60	23.4375	0	3	3	3	3	3	3	3	3	3	3	1	2	3	0	3	1	3	1	2	3	3	38	40	26	5	5	3	1	1	1	4	1
2	2	2	2	2	1	1	1	2	2	2	2	1	1	157.48	68	27.4194	1	0	0	0	0	0	1	0	1	0	0	0	0	0	0	1	1	0	0	0	0	0	2	2	4	1	1	1	0	0	0	3	1
2	1	1	2	2	1	1	1	2	1	2	3	2	1	159	50	19.7777	0	2	2	2	2	0	1	0	2	2	3	1	1	0	3	2	2	2	3	3	0	3	24	22	26	4	5	4	1	1	1	4	0
2	1	1	2	2	1	1	1	2	1	1	3	2	2	157	72	29.2101	1	0	0	0	0	0	0	0	0	0	0	0	0	0	0	0	0	0	0	0	0	0	0	0	0	1	1	1	0	0	0	1	0
1	1	1	2	1	1	1	1	2	3	1	1	1	1	180	66	20.3704	0	0	0	0	0	0	0	0	0	0	0	0	0	0	0	0	0	0	0	0	0	0	0	0	0	1	1	1	0	0	0	1	0
2	1	1	2	2	1	1	1	2	2	2	3	1	1	162	52	19.8141	0	1	1	1	0	2	3	3	0	0	2	1	3	3	1	0	0	1	1	0	0	0	18	8	20	3	2	2	1	1	1	3	1
1	1	1	2	2	1	1	1	2	2	2	3	1	1	165	73	26.8136	1	1	2	0	0	0	1	1	1	1	0	2	1	1	1	0	1	1	0	0	0	0	6	8	14	1	2	2	0	1	1	3	0
2	1	1	2	2	1	1	1	2	2	2	1	1	1	168	63	22.3214	0	2	2	1	3	1	3	2	3	1	0	3	3	2	2	1	1	2	1	1	1	0	14	22	34	3	5	5	1	1	1	4	0
1	2	1	2	2	1	1	1	2	2	2	3	1	1	165	58	21.3039	0	1	1	1	2	1	2	1	2	1	2	1	1	1	1	2	1	1	2	1	2	1	16	20	20	3	5	3	1	1	1	3	0
1	1	1	2	1	1	1	1	2	1	2	3	2	1	167	62	22.231	0	0	1	1	1	0	0	1	1	0	0	0	0	1	0	0	0	0	0	0	0	0	4	6	2	1	1	1	0	0	0	4	0
1	1	1	2	1	1	2	2	2	2	2	1	1	2	167	60	21.5139	0	2	3	0	0	1	2	1	1	2	3	1	2	0	2	0	0	2	0	0	0	1	14	12	20	3	3	2	1	1	1	4	0
2	1	1	2	2	1	1	1	2	2	2	2	1	2	165	76	27.9155	1	1	2	0	0	1	2	0	0	0	0	1	0	0	1	0	0	0	0	0	0	0	2	4	10	1	1	1	0	0	0	3	1
2	2	1	1	2	2	1	1	1	2	2	2	1	2	162	55	20.9572	0	1	2	1	2	1	3	1	3	3	3	2	3	3	3	3	3	2	2	2	2	3	32	30	34	5	5	4	1	1	1	4	0
2	1	1	2	2	2	1	1	2	1	2	3	2	1	157	55	22.3133	0	0	2	2	3	1	2	2	2	2	2	1	2	2	1	2	3	2	2	3	1	1	26	30	20	4	5	2	1	1	1	3	1
2	1	1	2	2	1	1	1	2	1	2	2	1	1	167	68	24.3824	0	0	0	0	0	0	0	0	0	0	1	1	0	0	0	0	0	0	0	0	0	0	2	0	2	1	1	1	0	0	0	3	0
1	1	1	2	2	1	1	1	2	1	1	3	1	3	170	77	26.6436	1	0	0	1	2	1	0	0	2	1	3	1	1	0	1	0	0	0	1	1	0	1	12	8	12	2	2	1	1	1	0	2	0
2	1	1	2	2	1	1	1	2	2	1	3	1	1	163	70	26.3465	1	1	1	0	0	0	1	0	1	1	0	1	0	1	1	0	1	1	0	1	0	0	6	6	10	1	1	1	0	0	0	4	1
1	1	1	2	2	1	1	1	2	2	1	2	2	2	166	65	23.5883	0	1	3	2	0	2	1	2	0	0	0	1	0	1	2	1	0	0	1	0	0	0	10	12	12	2	3	1	1	1	0	1	0
2	1	1	2	2	1	1	1	2	1	1	1	1	1	153	54	23.0681	0	0	0	1	1	1	2	2	2	2	3	3	1	1	3	3	3	2	2	2	1	3	28	22	26	5	5	4	1	1	1	3	0
1	2	1	2	1	2	1	1	1	2	1	2	3	2	165	50	18.3655	1	1	2	3	1	2	2	1	1	3	3	1	2	2	1	2	1	3	2	3	2	3	34	28	20	5	5	2	1	1	1	3	0
2	1	1	1	1	1	1	1	2	2	2	1	2	2	150	52	23.1111	0	0	2	0	1	1	3	2	1	0	0	2	0	1	3	2	3	1	3	0	3	3	18	20	24	3	5	4	1	1	1	3	0
2	2	1	1	1	1	1	1	2	3	1	2	1	1	152	68	29.4321	1	1	3	3	1	2	0	3	1	3	1	0	1	2	3	1	3	0	2	1	3	1	24	30	16	4	5	1	1	1	0	3	1
1	2	1	1	1	2	1	1	2	2	1	2	3	1	160	55	21.4844	0	0	2	0	2	1	0	2	2	2	3	3	1	2	3	2	3	1	3	2	0	0	20	24	24	3	5	4	1	1	1	3	1
1	2	1	1	1	2	1	1	1	3	1	1	1	1	171	56	19.1512	0	1	0	2	1	1	1	0	2	2	1	2	2	3	3	2	3	3	2	2	3	2	30	20	26	5	5	4	1	1	1	1	0
1	2	1	2	1	2	1	1	1	2	1	1	1	2	168	78	27.6361	1	1	3	1	2	3	1	2	2	3	3	2	2	2	2	3	2	3	2	3	2	3	34	36	24	5	5	3	1	1	1	3	1
2	1	1	2	1	1	1	1	2	2	1	3	2	2	161	50	19.2894	0	1	3	0	1	2	2	1	3	1	3	3	3	3	1	3	1	2	2	2	1	2	26	24	30	4	5	4	1	1	1	3	1
2	1	1	1	2	2	1	1	2	1	2	2	2	1	164	64	23.7954	0	3	1	0	1	1	2	1	2	1	0	0	1	0	0	1	2	3	3	0	0	0	12	10	22	2	3	3	1	1	1	3	1
2	1	1	1	1	2	1	1	2	2	1	3	3	1	162	50	19.052	0	2	3	2	2	0	1	1	0	1	1	0	3	3	0	2	3	3	2	3	1	2	28	26	16	5	5	1	1	1	0	4	1
2	1	1	2	1	2	1	1	2	2	1	2	1	2	157	54	21.9076	0	0	1	0	0	0	1	0	0	1	0	1	0	1	1	0	1	0	0	1	0	1	6	6	6	1	1	1	0	0	0	1	0
2	1	1	2	2	2	1	1	2	2	2	2	1	1	155	55	22.8928	0	0	1	0	0	0	0	0	0	0	0	1	0	0	1	0	0	0	0	1	0	0	0	4	4	1	1	1	0	0	0	3	0
2	1	1	2	1	2	1	1	2	2	2	2	2	1	164	47	17.4747	1	0	0	0	0	0	0	0	0	0	0	0	0	0	0	0	0	0	0	0	1	0	0	2	0	1	1	1	0	0	0	3	0
1	2	1	2	1	2	1	1	1	3	1	3	1	1	168	63	22.3214	0	0	3	0	2	3	2	3	2	1	3	1	2	0	1	2	2	3	3	3	2	0	22	32	22	4	5	3	1	1	1	1	0
1	2	1	2	1	2	1	1	2	1	2	2	1	2	177	87	27.7698	1	1	1	1	1	2	3	2	3	3	3	3	3	2	3	3	3	2	2	3	3	3	32	32	36	5	5	5	1	1	1	3	0
2	1	1	2	2	1	1	1	1	1	2	1	2	2	150	42	18.6667	0	1	1	1	1	1	1	0	0	1	0	0	0	1	0	1	0	0	1	0	1	0	6	10	6	1	3	1	0	1	0	1	0
2	2	1	1	1	1	1	1	2	3	2	3	1	3	164	60	22.3081	0	0	0	1	1	1	2	2	2	0	0	1	1	1	1	1	1	0	1	1	1	0	8	12	16	1	3	2	0	1	1	4	0
1	2	1	2	1	2	1	1	1	3	1	2	1	1	173	53	17.7086	1	2	1	1	0	1	0	0	0	1	0	1	2	2	1	0	1	0	0	0	1	0	10	6	12	2	1	1	1	0	0	1	0
2	2	1	1	2	1	1	1	2	2	1	1	1	3	151	40	17.5431	1	1	1	1	1	1	0	1	1	1	1	1	1	1	1	1	1	2	3	3	3	1	16	22	16	3	5	2	1	1	1	4	0
2	1	1	2	1	1	1	1	1	2	1	3	3	1	151	54	23.6832	0	1	2	1	0	0	0	2	1	1	1	1	1	1	1	1	1	1	1	1	1	1	12	16	12	2	4	1	1	1	0	5	0
2	1	1	1	2	1	1	1	2	1	1	2	1	3	149	50	22.5215	0	0	0	1	2	1	2	0	0	0	0	0	0	0	0	0	2	2	2	1	1	1	14	8	8	3	2	1	1	1	0	3	1
2	2	1	1	1	2	1	1	2	2	1	1	1	2	166	62	22.4996	0	0	1	1	1	1	2	2	1	1	0	0	1	1	1	1	1	1	1	1	1	1	12	16	12	2	4	1	1	1	0	3	1
1	2	1	1	1	2	1	1	1	2	1	2	1	2	167	70	25.0995	1	0	0	0	0	0	0	0	0	0	0	0	0	0	0	0	0	0	0	0	0	0	0	0	0	1	1	1	0	0	0	2	0
1	2	1	1	1	1	1	1	1	2	2	2	1	3	166	73	26.4915	1	2	1	1	0	0	1	0	1	0	0	0	0	0	1	0	1	0	0	1	0	0	4	4	10	1	1	1	0	0	0	1	0
2	1	1	2	1	1	1	1	2	2	1	2	1	3	163	57	21.4536	0	0	0	0	0	1	1	1	1	1	1	0	0	0	1	1	2	3	3	3	1	1	16	14	12	3	3	1	1	1	0	4	0
2	1	1	1	1	1	1	1	2	1	2	1	1	2	164	65	24	0	3	0	3	3	3	0	0	0	3	3	0	0	0	3	3	3	3	3	3	2	0	30	28	18	5	5	2	1	1	1	4	0
2	1	1	2	1	2	1	1	1	3	1	3	2	1	151	50	21.9289	0	0	0	0	0	1	1	1	1	1	2	2	3	3	2	2	1	1	1	0	0	0	16	8	20	3	2	2	1	1	1	4	0
1	1	1	2	2	1	2	2	1	2	1	3	1	1	167	70	25.0995	1	2	3	2	3	3	3	2	2	1	1	2	1	2	3	3	1	3	1	3	1	3	30	32	28	5	5	4	1	1	1	3	0
2	1	1	2	2	1	1	1	2	1	1	1	1	2	151	75	32.8933	1	2	3	3	0	2	2	2	0	0	0	2	0	0	2	1	0	0	2	0	1	0	10	14	20	2	3	3	1	1	1	1	1
1	1	1	2	1	2	1	1	1	1	1	3	3	1	165	45	16.5289	1	1	2	3	3	3	3	3	1	2	2	2	2	3	3	3	2	3	1	3	3	3	38	38	26	5	5	4	1	1	1	4	0
2	1	1	2	2	2	1	1	2	1	1	1	1	1	165	80	29.3848	1	2	3	0	2	1	3	0	3	0	3	0	2	2	2	1	0	1	1	2	1	0	14	18	26	3	4	3	1	1	1	3	1
2	1	1	1	2	1	1	1	2	1	2	1	1	1	151	66	28.9461	1	1	2	1	1	2	1	2	1	1	2	2	3	3	1	2	1	1	2	1	3	0	20	24	22	3	5	3	1	1	1	3	1
2	1	1	2	1	1	1	1	2	2	1	3	3	2	152	48	20.7756	0	0	0	0	0	0	0	0	2	2	2	2	2	3	3	3	0	0	0	0	0	0	10	10	18	2	3	2	1	1	1	4	1
1	2	1	2	1	1	1	1	1	2	2	2	2	1	166	61	22.1367	0	0	1	3	3	2	3	0	0	2	0	2	0	0	0	0	0	0	0	0	0	0	10	12	10	2	3	1	1	1	0	3	0
1	2	1	2	2	1	1	1	1	2	2	1	1	2	154	60	25.2994	1	0	1	0	1	1	2	1	0	1	1	0	0	1	0	0	2	0	0	0	0	0	10	8	4	2	2	1	1	1	0	3	0
2	1	1	2	1	1	1	1	1	1	2	2	2	2	169	72	25.2092	1	1	0	1	0	0	0	1	0	0	0	0	0	0	0	0	0	0	0	0	0	0	2	2	2	1	1	1	0	0	0	3	0
1	2	1	2	2	2	1	1	1	1	1	2	1	2	168	89	31.5334	1	0	1	1	0	0	2	1	3	0	3	2	2	3	0	0	3	3	1	0	0	2	30	4	20	5	1	3	1	0	1	4	0
2	1	1	2	1	2	1	1	2	2	2	1	1	3	152	50	21.6413	0	0	1	0	0	0	1	3	1	0	3	0	3	3	3	0	1	1	1	2	1	1	18	14	18	3	3	1	1	1	0	4	0
1	2	1	2	1	2	1	1	1	1	1	3	2	2	165	61	22.4059	0	1	1	0	0	2	1	1	2	0	1	1	0	1	1	0	1	2	0	0	0	1	16	4	12	3	1	1	1	0	0	3	0
2	2	1	2	2	1	1	1	2	2	1	1	1	2	152	68	29.4321	1	1	1	0	0	0	0	1	1	0	0	0	0	0	1	1	1	1	0	0	0	0	4	6	6	1	1	1	0	0	0	4	1
2	2	1	1	1	2	1	1	2	2	2	1	1	1	149	54	24.3232	0	0	0	0	0	0	0	0	0	0	0	0	0	0	0	0	0	0	0	0	0	0	0	0	0	1	1	1	0	0	0	3	0
2	2	1	1	1	2	1	1	2	2	2	2	1	1	152	50	21.6413	0	0	3	0	0	1	1	1	1	1	1	1	1	1	2	2	1	2	0	0	1	1	14	16	12	3	4	1	1	1	0	3	0
1	2	1	2	1	2	1	1	1	2	2	2	1	2	164	60	22.3081	0	0	1	0	1	1	1	0	1	1	1	1	1	1	1	1	1	1	1	0	0	0	10	8	12	2	2	1	1	1	0	3	0
2	1	1	2	1	1	1	1	2	2	1	2	2	1	162	55	20.9572	0	0	0	0	0	0	0	0	0	0	0	0	0	0	0	0	0	0	0	0	0	0	0	0	0	1	1	1	0	0	0	3	0
1	2	1	2	1	1	1	1	1	3	1	1	1	1	175	65	21.2245	0	0	1	0	0	0	0	0	0	0	0	0	0	0	0	0	0	0	0	0	0	0	0	2	0	1	1	1	0	0	0	4	0
1	2	1	1	2	1	1	1	2	2	2	1	1	1	165	70	25.7117	1	0	0	0	0	0	0	0	0	0	0	0	0	0	0	0	0	0	0	0	0	0	0	0	0	1	1	1	0	0	0	1	0
1	2	1	2	1	2	1	1	2	3	2	2	1	1	173	68	22.7204	0	0	0	0	1	0	0	1	0	0	1	1	1	2	2	2	1	0	1	2	1	1	10	14	10	2	3	1	1	1	0	3	0
1	2	1	1	1	2	1	1	2	1	1	3	1	1	166	67	24.3141	0	0	1	0	0	1	3	1	3	2	1	0	1	3	3	0	3	1	3	1	0	0	18	10	26	3	3	3	1	1	1	1	0
2	2	1	1	1	2	1	1	2	3	1	2	1	3	157	54	21.9076	0	0	1	0	0	0	1	1	1	0	0	0	1	1	2	2	0	1	1	2	1	0	4	14	12	1	3	1	0	1	0	3	0
2	1	1	2	2	1	1	1	2	2	1	3	1	1	154	44	18.5529	0	3	2	2	2	3	3	2	3	2	3	3	2	3	3	3	2	0	2	2	2	1	28	30	38	5	5	5	1	1	1	4	1
2	2	1	2	1	2	1	1	2	2	2	1	1	2	148	52	23.74	0	1	2	0	0	1	2	0	0	0	0	0	0	0	0	0	0	0	0	0	0	0	2	4	6	1	1	1	0	0	0	4	0
2	2	1	2	1	1	1	1	2	2	1	1	1	2	157	43	17.4449	1	1	0	0	1	1	0	0	1	1	0	1	1	0	2	0	1	0	0	1	1	0	4	8	12	1	2	1	0	1	0	4	0
2	2	1	2	2	2	1	1	2	1	1	1	1	3	150	52	23.1111	0	0	1	3	2	0	1	1	1	1	0	0	2	2	2	1	0	0	0	0	2	0	10	16	12	2	4	1	1	1	0	4	1
2	2	1	2	1	2	1	1	2	1	1	1	1	1	151	58	25.4375	1	0	0	0	0	0	0	0	0	0	0	0	0	0	0	0	0	0	0	0	0	0	0	0	0	1	1	1	0	0	0	1	0
1	1	1	2	1	2	1	1	2	1	1	1	2	1	168	75	26.5731	1	1	1	1	1	0	0	0	0	0	0	0	0	0	0	0	0	0	0	1	1	0	2	8	2	1	2	1	0	1	0	3	0
2	1	1	2	1	1	1	1	2	2	1	2	1	1	154	50	21.0828	0	1	1	0	1	0	0	0	0	0	0	1	1	1	1	0	0	0	1	1	0	0	2	6	10	1	1	1	0	0	0	4	0
1	2	1	2	1	2	1	1	1	2	1	2	1	1	195	70	18.4089	1	1	0	0	0	1	0	0	0	0	0	0	0	0	0	0	0	0	0	0	0	0	2	0	2	1	1	1	0	0	0	3	0
2	1	1	2	1	1	1	1	2	1	1	2	1	1	149	43	19.3685	0	0	1	1	0	2	0	0	1	1	1	2	0	1	0	0	1	2	0	2	1	0	16	10	6	3	3	1	1	1	0	2	1
2	2	1	2	1	1	1	1	2	2	1	3	1	1	150	46	20.4444	0	1	1	1	1	1	1	1	0	0	1	1	1	1	1	1	1	1	1	1	1	0	12	12	12	2	3	1	1	1	0	1	1
2	2	1	2	1	2	1	1	2	2	1	2	2	1	152	57	24.6711	0	1	1	0	0	1	1	1	1	1	1	1	2	2	1	0	0	0	0	0	0	0	8	6	14	1	1	1	0	0	0	3	0
2	2	1	2	1	2	1	1	2	1	2	1	1	1	157	68	27.5873	1	0	0	0	0	0	0	0	0	0	0	0	0	0	1	1	1	1	0	0	0	0	4	2	2	1	1	1	0	0	0	1	0
2	2	1	2	2	1	1	1	2	1	1	1	1	3	154	38	16.0229	1	1	1	1	1	1	1	1	1	1	1	1	1	1	1	1	1	1	1	1	1	1	14	14	14	3	3	1	1	1	0	3	1
2	1	1	2	2	1	1	1	1	3	1	3	1	1	150	44	19.5556	0	3	2	2	2	3	2	3	3	3	2	2	3	3	3	3	2	0	2	2	2	0	24	34	36	4	5	5	1	1	1	4	1
2	1	1	2	1	1	1	1	2	1	1	3	3	2	150	50	22.2222	0	3	2	1	2	0	3	2	2	0	3	3	3	1	1	0	0	2	2	0	3	2	18	18	34	3	4	5	1	1	1	3	0
1	2	1	2	2	2	1	1	1	3	1	1	1	1	163	67	25.2174	1	0	0	0	1	0	0	1	0	0	0	0	0	0	0	0	0	0	0	0	0	0	0	4	0	1	1	1	0	0	0	1	0
2	1	1	2	2	1	1	1	2	1	2	2	1	1	150	51	22.6667	0	0	0	1	0	1	1	0	0	1	1	0	1	1	1	1	1	1	1	0	3	2	16	10	8	3	3	1	1	1	0	3	0
1	2	1	2	2	2	1	1	2	1	2	1	1	1	167	65	23.3067	0	0	0	0	0	0	0	0	0	0	0	0	0	0	0	0	0	0	0	0	0	0	0	0	0	1	1	1	0	0	0	1	0
2	2	1	2	1	2	1	1	2	2	2	2	2	1	152	58	25.1039	1	1	1	1	3	1	2	2	0	2	1	2	3	2	1	1	3	0	2	2	2	2	20	26	22	3	5	3	1	1	1	3	1
1	1	1	2	1	1	1	1	1	2	1	2	1	2	170	54	18.6851	0	0	0	0	0	1	1	0	1	0	1	1	1	1	1	0	2	1	1	0	0	1	14	0	12	3	1	1	1	0	0	3	0
1	1	1	2	2	1	1	1	1	2	1	2	2	2	168	55	19.487	0	0	1	0	0	2	0	0	0	1	1	1	1	2	0	1	1	1	0	0	1	1	16	8	4	3	2	1	1	1	0	1	0
1	2	1	2	1	2	1	1	2	2	2	1	1	2	151	43	18.8588	0	0	0	0	0	0	0	0	0	0	0	0	0	0	0	0	0	0	0	0	0	0	0	0	0	1	1	1	0	0	0	4	1
2	1	1	2	1	2	1	1	2	3	2	2	1	2	153	55	23.4952	0	0	1	0	0	3	0	0	0	1	1	1	1	0	1	0	1	1	1	0	1	3	18	6	8	3	1	1	1	0	0	3	1
1	1	1	2	1	2	1	1	2	2	2	1	1	2	167	68	24.3824	0	0	2	3	3	3	2	3	3	3	3	2	3	3	3	3	3	3	3	3	3	3	42	40	32	5	5	4	1	1	1	3	0
1	2	1	2	1	1	1	1	2	1	2	2	2	1	168	65	23.03	0	1	1	0	0	0	1	0	0	0	0	0	0	0	0	0	0	0	0	0	0	0	0	2	4	1	1	1	0	0	0	3	0
1	2	1	2	1	1	1	1	1	3	1	3	1	1	176	72	23.2438	0	2	1	1	1	0	1	1	1	0	0	1	0	0	3	0	0	0	3	1	1	0	2	10	22	1	3	3	0	1	1	1	0
1	2	1	1	2	2	1	1	2	2	2	2	1	1	165	75	27.5482	1	0	0	0	0	0	0	0	0	0	0	0	0	0	0	0	0	0	0	0	0	0	0	0	0	1	1	1	0	0	0	3	0
1	1	1	2	1	2	1	1	2	2	1	2	1	2	162	62	23.6244	0	1	1	0	0	1	1	1	2	1	1	1	1	0	0	1	0	1	1	0	0	1	8	8	14	1	2	1	0	1	0	4	0
2	1	1	1	2	1	1	1	1	2	1	2	2	2	178	70	22.0932	0	1	1	0	1	1	1	1	1	1	0	1	1	1	3	1	3	1	1	1	1	1	14	14	18	3	3	2	1	1	1	4	0
1	1	1	2	1	2	1	2	2	2	2	1	1	2	168	60	21.2585	0	2	1	1	0	0	1	0	0	1	0	0	0	1	0	0	0	0	0	0	0	1	6	4	6	1	1	1	0	0	0	3	0
1	1	1	1	1	2	1	1	1	2	2	2	1	2	196	80	20.8247	0	0	0	0	0	0	0	1	8	1	0	0	0	0	1	0	0	0	0	0	0	0	0	4	18	1	1	2	0	0	1	3	0
1	2	1	2	1	1	1	2	1	1	2	1	1	2	170	58	20.0692	0	1	0	0	0	0	1	0	0	1	0	0	0	0	0	0	0	0	0	0	0	0	0	2	4	1	1	1	0	0	0	3	0
1	1	1	2	1	1	2	2	1	1	2	1	1	1	167	70	25.0995	1	1	2	0	0	0	3	1	3	2	0	2	2	1	3	1	3	2	0	0	0	1	14	12	28	3	3	4	1	1	1	4	0
1	2	1	2	1	1	1	1	2	2	2	1	1	2	175	70	22.8571	0	0	0	0	0	1	1	1	1	1	0	0	0	0	0	0	0	0	0	0	0	0	2	4	4	1	1	1	0	0	0	3	0
2	2	2	2	2	2	1	1	1	1	1	1	1	1	162	65	24.7676	0	1	1	2	1	1	2	2	2	2	1	2	1	2	2	2	1	1	2	1	1	2	20	20	24	3	5	4	1	1	1	2	0
2	2	1	2	2	1	1	1	2	2	2	1	1	1	160	63	24.6094	0	0	1	1	0	1	1	1	1	1	2	1	1	1	3	1	1	1	1	1	0	1	16	10	16	3	3	2	1	1	1	2	1
1	2	1	2	1	2	1	1	1	2	2	1	1	2	170	78	26.9896	1	0	0	0	0	1	0	0	0	0	0	0	0	0	0	1	0	0	0	0	0	0	2	2	0	1	1	1	0	0	0	1	0
2	2	1	2	1	2	1	1	2	3	1	1	1	1	165	43	15.7943	1	3	1	1	2	2	0	3	0	0	1	0	1	3	3	2	2	2	3	3	0	0	22	22	20	4	5	2	1	1	1	5	0
1	2	1	2	1	2	1	1	1	2	2	1	2	2	170	53	18.3391	1	1	1	1	1	1	1	1	1	1	0	1	1	1	1	1	1	0	1	1	1	1	10	14	14	2	3	1	1	1	0	3	0
1	1	1	2	2	1	1	1	2	2	2	1	1	2	184	73	21.5619	0	1	1	1	1	1	0	0	0	0	0	0	0	0	0	0	0	0	0	0	0	0	4	4	2	1	1	1	0	0	0	2	0
2	2	1	2	2	2	1	1	2	2	2	2	2	2	153	62	26.4855	1	0	0	0	0	0	2	0	0	1	0	0	0	1	0	0	0	0	0	0	0	0	2	2	4	1	1	1	0	0	0	2	0
2	1	1	1	2	1	1	1	1	2	2	2	1	2	165	45	16.5289	1	0	1	0	0	1	0	0	1	1	0	1	1	1	3	1	0	1	3	1	0	1	8	8	18	1	2	2	0	1	1	1	0
1	1	1	2	1	1	1	1	1	1	2	1	1	1	180	80	24.6914	0	1	1	0	0	0	0	0	0	0	0	0	0	0	0	0	0	0	0	0	0	0	0	2	2	1	1	1	0	0	0	5	0
2	2	1	2	1	2	1	1	2	2	2	2	2	1	157	45	18.2563	1	0	0	0	0	1	1	0	1	1	1	1	0	0	1	0	1	0	1	0	1	0	6	4	10	1	1	1	0	0	0	1	0
2	1	1	2	1	1	1	1	2	2	1	2	2	1	155	48	19.9792	0	0	0	0	1	1	0	0	0	1	0	0	0	0	1	0	0	0	0	0	1	0	2	6	2	1	1	1	0	0	0	4	0
1	2	1	1	1	2	1	1	1	2	2	2	1	2	170	60	20.7612	0	1	1	0	1	0	0	0	0	0	0	0	0	0	0	0	0	0	0	0	0	0	0	4	2	1	1	1	0	0	0	2	0
1	2	1	2	1	2	1	1	1	2	2	2	1	2	179	75	23.4075	0	0	0	0	0	0	0	0	0	0	1	1	0	1	0	1	1	1	0	0	0	1	10	2	2	2	1	1	1	0	0	2	0
2	1	1	2	1	1	1	2	2	1	2	2	1	2	162	52	19.8141	0	0	0	0	0	0	0	0	0	0	0	0	0	0	0	0	0	0	0	0	0	0	0	0	0	1	1	1	0	0	0	3	0
1	2	1	2	1	1	1	1	2	2	1	2	1	2	150	55	24.4444	0	0	0	0	0	0	0	0	0	2	0	0	0	0	3	0	0	0	0	0	3	0	0	10	6	1	3	1	0	1	0	3	0
1	1	1	1	1	2	1	1	2	3	2	2	1	1	184	78	23.0388	0	1	0	0	0	0	0	1	0	0	0	0	0	0	0	0	0	0	0	0	0	0	0	2	2	1	1	1	0	0	0	1	0
1	2	1	2	1	1	1	1	2	2	2	2	1	2	182	62	18.7175	0	1	0	1	0	0	0	0	0	0	1	0	0	0	0	0	0	0	0	0	0	1	6	0	2	1	1	1	0	0	0	1	0
1	2	1	2	2	2	1	1	1	3	2	1	1	2	155	70	29.1363	1	0	0	0	0	0	0	0	0	0	0	0	0	0	0	0	0	0	0	0	0	0	0	0	0	1	1	1	0	0	0	1	0
1	2	1	2	1	1	1	1	1	3	2	2	1	2	156	51	20.9566	0	0	1	0	0	0	0	0	0	0	0	0	0	0	0	0	0	0	0	0	0	0	0	2	0	1	1	1	0	0	0	4	0
2	1	1	2	1	1	1	1	2	1	1	3	2	2	167	78	27.968	1	0	0	0	0	0	0	0	0	0	0	0	0	0	0	0	0	0	0	0	0	0	0	0	0	1	1	1	0	0	0	2	0
2	2	1	1	1	1	1	1	2	2	1	1	1	2	164	65	24.1672	0	1	1	1	1	0	0	0	0	1	0	0	1	1	1	1	1	1	1	1	0	0	8	10	8	1	3	1	0	1	0	3	0
2	2	1	2	1	2	1	1	2	2	1	3	2	3	152	44	19.0443	0	1	1	1	1	1	1	1	1	1	1	1	1	1	2	1	2	3	3	0	3	3	24	16	20	4	4	3	1	1	1	3	1
2	2	1	2	1	2	1	1	1	1	1	1	1	1	167	53	19.0039	0	0	3	0	0	0	0	0	0	0	0	0	0	0	0	0	0	0	0	0	0	0	0	6	0	1	1	1	0	0	0	1	0
1	1	1	2	2	1	2	1	1	2	2	2	2	2	180	165	50.9259	1	0	0	0	0	0	1	2	0	0	0	0	0	0	0	0	0	0	3	2	0	0	0	8	8	1	2	1	0	1	0	3	1
1	1	1	2	2	2	1	1	2	2	2	2	1	2	190	74	20.4986	0	0	0	0	0	0	0	0	1	0	1	0	0	0	1	1	0	0	0	0	0	0	2	2	4	1	1	1	0	0	0	1	0
2	2	1	1	1	2	1	1	2	1	1	3	2	2	160	64	25	1	0	0	0	0	0	0	0	0	0	0	0	0	0	0	0	0	0	0	0	0	0	0	0	0	1	1	1	0	0	0	5	0
1	1	1	2	2	1	1	1	2	2	1	2	2	2	170	90	31.1419	1	0	1	1	0	1	0	0	0	1	1	0	0	0	1	0	1	1	1	1	1	1	12	8	4	2	2	1	1	1	0	1	0
2	2	1	2	1	2	1	1	2	2	1	1	1	2	155	50	20.8117	0	0	0	0	1	0	0	1	0	0	0	0	0	0	0	0	0	0	0	0	0	0	0	4	0	1	1	1	0	0	0	1	1
1	2	1	2	1	2	1	1	1	2	2	1	2	2	165	63	23.1405	0	1	1	0	1	0	0	1	0	0	1	0	0	1	0	0	0	0	0	0	0	0	4	6	2	1	1	1	0	0	0	1	0
1	2	1	1	2	1	2	2	1	1	1	2	1	1	174	88	29.0659	1	0	0	0	0	1	0	0	0	1	0	0	0	0	1	0	0	0	0	0	0	0	2	2	2	1	1	1	0	0	0	1	0
1	1	1	2	1	1	1	1	2	1	1	1	1	2	152	45	19.4771	0	1	1	1	0	1	0	0	1	1	1	1	1	1	1	1	1	1	0	0	0	0	12	6	10	2	1	1	1	0	0	1	1
1	2	1	2	1	1	1	2	1	2	1	1	1	2	162	50	19.052	0	1	1	1	2	1	3	1	2	2	3	2	2	3	2	1	3	1	2	0	2	0	24	18	28	4	4	4	1	1	1	1	0
1	2	1	1	1	2	1	1	1	2	1	1	2	2	166	80	29.0318	1	0	1	1	1	0	2	0	0	0	0	0	0	0	0	0	0	0	0	0	0	0	2	4	4	1	1	1	0	0	0	1	0
1	1	1	2	1	2	1	2	2	2	2	2	1	1	160	55	21.4844	0	1	0	1	0	1	1	0	0	1	1	1	0	1	1	1	1	1	1	11	1	1	14	28	10	3	5	1	1	1	0	4	0
2	2	1	2	1	2	1	1	2	2	1	2	2	2	155	48	19.9792	0	1	2	0	0	0	1	2	2	1	1	2	1	2	2	3	1	1	2	2	2	2	14	24	22	3	5	3	1	1	1	3	0
2	1	1	2	1	2	1	1	2	2	2	2	1	2	154	49	20.6612	0	0	1	1	1	0	0	0	0	0	0	0	3	3	1	1	1	1	0	0	0	0	12	6	8	2	1	1	1	0	0	1	1
1	2	1	2	1	2	1	1	1	2	1	2	1	1	163	52	19.5717	0	0	0	2	0	2	0	0	1	1	1	1	0	1	1	0	1	0	0	0	0	1	16	2	6	3	1	1	1	0	0	2	0
1	2	1	2	1	1	1	1	1	3	2	2	2	1	190	98	27.1468	1	2	2	1	1	1	2	1	0	2	3	2	3	3	2	2	2	3	3	0	1	3	32	18	28	5	4	4	1	1	1	3	0
1	2	1	2	1	2	1	2	2	3	2	2	1	1	177	68	21.7051	0	0	0	0	0	0	0	0	1	1	1	1	0	0	0	0	0	0	0	0	0	0	2	2	4	1	1	1	0	0	0	1	0
1	2	1	2	1	2	1	1	2	2	1	2	2	2	178	76	23.9869	0	1	1	0	1	0	1	1	1	1	2	1	1	1	2	2	1	1	0	1	1	1	12	16	14	2	4	1	1	1	0	1	0
2	1	1	2	1	2	1	1	2	2	2	3	2	2	162	55	20.9572	0	0	0	0	0	0	0	0	0	0	0	0	0	0	0	0	0	0	0	0	0	0	0	0	0	1	1	1	0	0	0	2	1
1	1	1	2	2	1	2	1	2	1	2	1	1	2	162	62	23.6244	0	1	2	2	0	3	3	2	2	3	1	2	3	2	1	1	3	3	3	0	2	2	32	20	30	5	5	4	1	1	1	3	0
1	1	1	2	2	1	1	1	2	2	1	1	2	2	154	46	19.3962	0	1	1	1	1	2	1	1	1	1	1	1	1	1	1	1	1	1	2	1	1	1	16	14	16	3	3	2	1	1	1	3	1
1	2	1	2	1	1	1	1	2	3	2	1	1	1	189	68	19.0364	0	1	2	1	1	0	0	0	1	0	1	1	1	1	2	1	1	0	0	0	0	0	8	8	12	1	2	1	0	1	0	2	0
1	1	1	2	1	1	1	1	2	1	2	2	3	1	171	75	25.6489	1	2	1	1	0	0	0	0	1	0	0	0	0	1	0	1	1	0	0	0	0	0	6	4	6	1	1	1	0	0	0	2	0
1	1	1	2	1	2	1	1	2	2	2	2	1	1	163	58	21.83	0	0	0	0	0	0	0	0	0	0	0	0	0	0	0	0	0	0	0	0	0	0	0	0	0	1	1	1	0	0	0	1	0
1	1	1	2	1	1	1	1	2	2	2	2	1	1	169	64	22.4082	0	1	1	1	0	1	1	1	0	2	1	1	0	0	1	1	0	1	1	0	1	1	10	12	10	2	3	1	1	1	0	2	0
1	1	1	1	2	2	1	1	2	2	1	2	2	2	159	50	19.7777	0	0	0	0	0	0	0	0	0	0	0	0	0	0	0	0	0	0	0	0	0	0	0	0	0	1	1	1	0	0	0	1	0
2	1	1	2	1	1	1	1	2	1	1	2	1	2	153	55	23.4952	0	0	0	0	0	0	0	0	0	0	0	0	2	1	1	1	0	0	0	0	0	0	2	2	6	1	1	1	0	0	0	1	0
1	2	1	1	2	2	1	1	1	2	1	2	1	2	179	70	21.847	0	0	0	0	0	1	0	0	0	0	2	1	1	3	0	2	2	0	2	0	0	0	16	4	8	3	1	1	1	0	0	1	0
1	1	1	2	2	1	2	2	2	1	1	3	2	1	161	53	20.4467	0	0	3	0	1	1	2	3	3	2	2	2	1	2	2	2	2	1	0	0	1	1	18	24	20	3	5	3	1	1	1	4	0
1	2	2	1	2	2	1	2	2	3	2	1	2	1	162	45	17.1468	1	2	2	2	2	1	1	2	2	1	1	1	1	2	1	1	1	1	3	2	1	1	18	22	22	3	5	3	1	1	1	3	1
2	3	2	1	2	1	1	2	2	2	1	2	1	2	163	100	37.6378	1	1	0	3	0	1	2	1	2	1	1	2	2	2	2	2	2	0	0	0	1	0	18	10	22	3	3	3	1	1	1	3	1
2	3	2	1	2	1	1	1	2	2	1	1	2	1	153	60	25.6312	1	1	1	1	1	1	0	1	1	1	1	0	1	1	1	1	1	0	0	0	0	0	10	10	8	2	3	1	1	1	0	3	0
2	3	2	2	2	1	1	1	2	3	2	1	1	2	155	56	23.3091	0	0	1	1	0	0	0	1	0	1	1	1	1	1	1	1	1	1	1	1	1	1	12	12	8	2	3	1	1	1	0	2	0
2	2	2	1	1	1	1	2	2	3	1	2	1	1	161	63	24.3046	0	0	0	0	1	1	0	0	1	1	0	1	2	3	3	0	0	1	1	0	0	0	10	4	16	2	1	1	1	0	0	3	1
1	2	2	1	2	2	2	2	2	3	1	3	2	2	168	79	27.9904	1	1	1	1	1	1	1	1	1	0	0	0	1	0	0	1	0	1	0	1	0	1	8	10	8	1	3	1	0	1	0	4	0
1	2	2	2	1	2	1	1	2	2	1	2	2	1	190	82	22.7147	0	1	1	1	1	1	1	1	1	1	2	2	2	2	1	1	1	1	1	1	1	2	20	14	18	3	3	2	1	1	1	4	0
1	2	2	2	2	2	2	2	1	2	1	3	2	2	184	85	25.1063	1	0	0	0	0	0	0	0	0	0	2	0	0	0	0	0	2	2	0	0	0	3	18	0	0	3	1	1	1	0	0	3	0
1	2	2	2	2	2	1	1	1	2	2	2	2	2	189	77	21.5559	0	0	0	0	0	0	0	0	0	0	2	2	0	0	0	0	3	0	0	0	0	0	10	0	4	2	1	1	1	0	0	2	0
1	2	2	2	2	2	1	1	2	3	2	2	2	2	184	86	25.4017	1	0	0	0	0	0	0	0	0	0	0	0	0	0	0	0	0	0	0	0	0	0	0	0	0	1	1	1	0	0	0	2	0
1	2	2	2	1	2	1	1	1	3	1	3	2	1	185	82	23.9591	0	0	0	0	0	0	0	0	0	0	0	1	0	0	0	0	0	0	2	2	0	0	0	4	6	1	1	1	0	0	0	3	0
1	2	2	2	1	2	1	1	1	3	1	3	3	1	162	72	27.4348	1	1	1	0	0	1	3	0	3	1	3	3	3	3	3	2	3	3	3	0	0	3	32	8	38	5	2	5	1	1	1	3	0
1	2	2	1	1	2	1	1	2	2	2	2	2	2	168	66	23.3844	0	0	0	0	0	0	0	0	0	0	0	0	0	0	0	0	0	0	0	0	0	0	0	0	0	1	1	1	0	0	0	2	0
1	2	2	2	1	1	1	1	2	2	1	2	3	2	169	62	21.7079	0	0	0	0	0	3	2	0	3	3	3	3	3	3	1	1	0	2	2	0	1	1	24	10	28	4	3	4	1	1	1	3	0
1	2	2	1	2	2	1	1	2	2	2	2	2	2	165	67	24.6097	0	0	0	0	0	0	0	0	0	0	2	0	1	3	2	2	1	1	0	0	0	1	16	4	6	3	1	1	1	0	0	2	0
2	2	1	1	2	1	2	2	2	2	1	2	2	1	163	58	21.83	0	1	1	0	0	0	2	0	3	3	3	3	2	2	1	1	1	1	1	0	1	1	16	12	26	3	3	4	1	1	1	3	0
1	2	2	1	2	1	1	1	2	2	2	2	2	2	167	80	28.6851	1	0	0	0	0	0	0	0	2	2	3	3	3	3	3	2	2	2	2	0	0	0	20	8	26	3	2	4	1	1	1	2	0
1	1	1	1	2	1	2	2	1	1	1	3	3	1	184	78	23.0388	0	2	2	2	2	2	2	2	3	3	3	3	3	3	3	3	3	3	3	3	3	3	38	36	38	5	5	5	1	1	1	3	0
1	1	1	1	2	1	1	1	2	3	1	3	2	2	184	84	24.811	0	0	0	0	0	0	0	0	0	0	0	0	0	1	1	0	1	0	1	0	0	0	4	0	4	1	1	1	0	0	0	2	0
1	1	1	2	1	1	1	1	1	1	1	3	3	2	170	68	23.5294	0	0	0	0	0	0	0	0	0	0	0	0	0	0	0	0	0	0	0	0	0	0	0	0	0	1	1	1	0	0	0	2	0
1	2	2	1	1	2	1	1	2	2	2	2	2	2	179	77	24.0317	0	0	0	0	0	0	0	0	2	2	3	0	0	0	0	0	0	0	0	0	0	0	6	4	4	1	1	1	0	0	0	2	0
1	2	1	2	1	2	1	1	1	2	1	2	2	2	167	73	26.1752	1	0	0	0	0	2	0	0	0	0	0	0	0	3	0	0	0	0	2	0	0	0	10	0	4	2	1	1	1	0	0	2	0
1	2	2	2	2	1	1	1	2	3	1	2	2	1	192	73	19.8025	0	1	0	1	2	1	3	1	3	3	3	3	3	3	3	3	3	2	2	0	0	3	32	18	36	5	4	5	1	1	1	4	0
1	1	1	2	2	2	1	1	2	3	2	2	2	2	192	78	21.1589	0	0	0	0	0	0	0	0	0	0	0	0	0	0	0	0	0	0	0	0	0	0	0	0	0	1	1	1	0	0	0	2	0
1	2	2	1	2	1	1	1	2	2	2	1	1	2	190	88	24.3767	0	0	0	0	0	0	0	0	0	0	0	0	0	0	0	0	0	0	0	0	0	0	0	0	0	1	1	1	0	0	0	2	0
1	1	1	1	1	1	1	1	2	3	2	1	1	2	196	72	18.7422	0	0	0	0	0	0	0	0	0	0	0	0	0	0	0	0	0	0	0	0	0	0	0	0	0	1	1	1	0	0	0	2	0
1	2	1	2	2	2	1	1	2	1	2	3	2	2	168	68	24.093	0	0	0	0	0	0	0	0	2	2	0	1	1	0	0	0	0	0	0	0	0	0	0	4	8	1	1	1	0	0	0	2	0
1	2	2	2	1	2	1	1	2	2	1	2	2	2	188	72	20.3712	0	1	0	0	0	1	1	0	1	1	2	2	1	2	1	1	3	1	2	0	0	0	18	4	18	3	1	3	1	0	1	3	0
1	2	2	1	1	2	1	1	2	2	2	2	2	2	180	73	22.5309	0	1	0	2	0	3	3	0	2	2	3	3	3	3	0	2	3	2	2	0	0	0	32	8	28	5	2	4	1	1	1	3	0
2	2	2	2	2	1	1	1	2	2	2	2	2	2	163	52	19.5717	0	0	0	0	0	0	0	0	0	0	3	3	3	3	0	0	0	3	0	0	0	1	20	0	12	3	1	1	1	0	0	2	0
2	2	2	1	2	1	1	1	2	1	2	1	1	3	153	78	33.3205	1	0	0	0	0	0	2	0	3	0	0	0	0	0	0	3	0	0	3	0	0	0	0	6	16	1	1	2	0	0	1	2	0
1	2	2	2	2	1	1	1	1	1	1	3	2	1	181	63	19.2302	0	1	1	1	1	3	3	1	3	3	3	3	3	3	2	2	3	2	0	2	2	2	34	24	30	5	5	4	1	1	1	4	0
1	3	2	2	1	2	1	1	1	2	2	1	1	2	178	76	23.9869	0	0	0	0	0	0	0	0	0	0	0	0	0	0	0	0	0	0	0	0	0	0	0	0	0	1	1	1	0	0	0	2	0
2	1	2	2	2	1	2	2	2	2	2	2	2	2	151	53	23.2446	0	2	0	2	0	2	3	0	3	3	3	3	3	3	2	3	3	3	3	0	2	0	32	16	38	5	4	5	1	1	1	4	1
2	2	2	1	2	1	1	1	2	1	2	2	2	3	168	68	24.093	0	0	0	0	0	0	0	0	0	0	0	0	0	0	0	0	0	0	0	0	0	0	0	0	0	1	1	1	0	0	0	1	0
2	2	2	1	2	1	2	2	2	1	1	2	2	3	168	67	23.7387	0	2	0	2	2	3	3	0	2	3	3	3	3	3	2	2	2	2	1	0	0	1	32	14	32	5	3	4	1	1	1	4	1
1	2	2	2	2	1	1	1	2	3	2	1	1	2	194	89	23.6476	0	0	0	0	0	0	0	0	0	0	0	0	0	0	0	0	0	0	0	0	0	0	0	0	0	1	1	1	0	0	0	1	0
1	2	2	1	2	2	1	1	1	2	2	1	1	2	179	70	21.847	0	0	0	0	0	0	0	0	0	0	1	1	1	1	1	1	0	0	0	0	0	0	4	2	6	1	1	1	0	0	0	2	0
2	1	1	1	2	1	2	2	1	1	1	3	3	1	184	62	18.3129	1	3	0	3	0	3	3	0	3	3	3	3	3	3	3	3	3	3	2	0	1	3	42	14	40	5	3	5	1	1	1	4	0
1	1	1	2	2	2	1	1	2	2	2	1	1	2	178	68	21.4619	0	0	0	0	0	0	0	0	0	0	0	0	0	0	0	0	0	0	0	0	0	0	0	0	0	1	1	1	0	0	0	1	0
2	2	2	1	2	2	1	2	2	2	2	1	1	2	168	69	24.4473	0	1	1	0	0	0	1	1	0	0	0	0	0	0	1	0	0	0	2	0	0	0	0	4	10	1	1	1	0	0	0	2	0
2	3	2	2	1	2	1	1	1	2	2	1	1	2	178	76	23.9869	0	0	0	0	0	0	0	0	0	0	0	0	0	0	0	0	0	0	0	0	0	0	0	0	0	1	1	1	0	0	0	2	0
1	1	2	2	2	1	2	2	2	2	2	2	2	2	151	53	23.2446	0	2	0	2	0	2	3	0	3	3	3	3	3	3	2	3	3	3	3	0	2	0	32	16	38	5	4	5	1	1	1	4	1
[truncated: 17 more columns]
